# Supplementary material for: Ethyl N-(2-benzoyl-3-oxo-3-phenyl­propano­yl)carbamate
Source: Acta Crystallogr Sect E Struct Rep Online. 2013 Jan 12;69(Pt 2):o220. doi: 10.1107/S1600536813000445 (PMC3569755; doi:10.1107/S1600536813000445)
Supplement: Supplementary file 1 [file e-69-0o220-sup1.cif]

##############################################################################
#                                                                            #
# This CIF contains the data in a paper accepted for publication in          #
# Acta Crystallographica Section E. It conforms to the requirements of       #
# Notes for Authors for Acta Crystallographica Section E, and has been       #
# peer reviewed under the auspices of the IUCr Commission on Journals.       #
#                                                                            #
# Full details of the Crystallographic Information File format               #
# are given in the paper "The Crystallographic Information File (CIF):       #
# a New Standard Archive File for Crystallography" by S. R. Hall, F. H.      #
# Allen and I. D. Brown [Acta Cryst. (1991), A47, 655-685].                  #
#                                                                            #
# The current version of the core CIF dictionary is obtainable from          #
# ftp://ftp.iucr.org/pub/cif_core.dic.                                       #
#                                                                            #
# Software is freely available for graphical display of the structure(s)     #
# in this CIF. For information consult the CIF software page                 #
# http://www.iucr.org/resources/cif/software.                                #
#                                                                            #
# This file may be used for bona fide research purposes within the           #
# scientific community so long as proper attribution is given to the journal # 
# article from which it was obtained.                                        #
#                                                                            #
##############################################################################
data_global
_audit_creation_method     'PLATON <TABLE ACC> option'
_journal_date_recd_electronic     2013-01-04
_journal_date_accepted     2013-01-05
_journal_name_full     'Acta Crystallographica, Section E'
_journal_year     2013
_journal_volume     69
_journal_issue      2
_journal_page_first     o220
_journal_page_last     o220
_journal_paper_category     QO
_journal_paper_doi     10.1107/S1600536813000445
_journal_coeditor_code     HB7023
_publ_contact_author_name     'Muhammad Nawaz Tahir'
_publ_contact_author_address
;
Department of Physics
University of Sargodha
Sargodha
Pakistan
;
_publ_contact_author_email     'dmntahir_uos@yahoo.com, akkurt@erciyes.edu.tr'
_publ_contact_author_fax     '0092 48 32 22 121'
_publ_contact_author_phone     '0092 48 92 30 914'
_publ_section_title
;
Ethyl <i>N</i>-(2-benzoyl-3-oxo-3-phenylpropanoyl)carbamate
;
loop_
    _publ_author_name
    _publ_author_address
    'Mehmet Akkurt'
; Department of Physics,
  Faculty of Sciences,
  Erciyes University,
  38039 Kayseri,
  Turkey
;
    'Ahmet Oral Sar\?io\(glu'
;
Department of Chemistry,
Faculty of Arts and Sciences,
Gaziantep University,
27310 \,Sehitkamil--Gaziantep,
Turkey
;
    'Mehmet S\"onmez'
;
Department of Chemistry,
Faculty of Arts and Sciences,
Gaziantep University,
27310 \,Sehitkamil--Gaziantep,
Turkey
;
    'Muhammad Nawaz Tahir'
;
Department of Physics,
University of Sargodha,
Sargodha,
Pakistan
;
data_I
_chemical_name_systematic
;
Ethyl <i>N</i>-(2-benzoyl-3-oxo-3-phenylpropanoyl)carbamate
;
_chemical_name_common     ?
_chemical_formula_moiety     'C19 H17 N O5'
_chemical_formula_sum     'C19 H17 N O5'
_chemical_formula_structural     ?
_chemical_formula_iupac     'C19 H17 N O5'
_chemical_formula_weight     339.34
_chemical_melting_point     ?
_symmetry_cell_setting     monoclinic
_symmetry_space_group_name_H-M     'C 2/c'
_symmetry_space_group_name_Hall     '-C 2yc'
loop_
    _symmetry_equiv_pos_site_id
    _symmetry_equiv_pos_as_xyz
    1 x,y,z
    2 -x,y,1/2-z
    3 -x,-y,-z
    4 x,-y,1/2+z
    5 1/2+x,1/2+y,z
    6 1/2-x,1/2+y,1/2-z
    7 1/2-x,1/2-y,-z
    8 1/2+x,1/2-y,1/2+z
_cell_length_a     33.088(8)
_cell_length_b     12.732(3)
_cell_length_c     8.7110(18)
_cell_angle_alpha     90
_cell_angle_beta     97.896(9)
_cell_angle_gamma     90
_cell_volume     3635.0(14)
_cell_formula_units_Z     8
_cell_measurement_reflns_used     270
_cell_measurement_theta_min     3.1
_cell_measurement_theta_max     21.40
_cell_measurement_temperature     296(2)
_cell_special_details
;
;
_exptl_crystal_description     'needle'
_exptl_crystal_colour     'white'
_exptl_crystal_size_max     0.35
_exptl_crystal_size_mid     0.18
_exptl_crystal_size_min     0.16
_exptl_crystal_size_rad     ?
_exptl_crystal_density_diffrn     1.240
_exptl_crystal_density_meas     ?
_exptl_crystal_density_method     'Not Measured'
_exptl_crystal_F_000     1424
_exptl_absorpt_coefficient_mu     0.090
_exptl_absorpt_correction_type     multi-scan
_exptl_absorpt_process_details     '(SADABS; Bruker, 2009)'
_exptl_absorpt_correction_T_min     0.981
_exptl_absorpt_correction_T_max     0.986
_exptl_special_details
;
;
_diffrn_ambient_temperature     296(2)
_diffrn_radiation_type     MoK\a
_diffrn_radiation_wavelength     0.71073
_diffrn_radiation_source     'fine-focus sealed tube'
_diffrn_radiation_monochromator     graphite
_diffrn_measurement_device_type     'Bruker Kappa APEXII CCD'
_diffrn_measurement_method     \w
_diffrn_detector_area_resol_mean     ?
_diffrn_reflns_number     14531
_diffrn_reflns_av_R_equivalents     0.0500
_diffrn_reflns_av_sigmaI/netI     0.0571
_diffrn_reflns_theta_min     1.24
_diffrn_reflns_theta_max     26.00
_diffrn_reflns_theta_full     26.00
_diffrn_measured_fraction_theta_max     1.000
_diffrn_measured_fraction_theta_full     1.000
_diffrn_reflns_limit_h_min     -37
_diffrn_reflns_limit_h_max     40
_diffrn_reflns_limit_k_min     -15
_diffrn_reflns_limit_k_max     15
_diffrn_reflns_limit_l_min     -8
_diffrn_reflns_limit_l_max     10
_diffrn_reflns_reduction_process
;
;
_refine_special_details
;
Refinement on <i>F</i>^2^ for ALL reflections except those flagged by the user
for potential systematic errors. Weighted <i>R</i>-factors <i>wR</i> and all
goodnesses of fit <i>S</i> are based on <i>F</i>^2^, conventional
<i>R</i>-factors <i>R</i> are based on <i>F</i>, with <i>F</i> set to zero for
negative <i>F</i>^2^. The observed criterion of <i>F</i>^2^ > \s(<i>F</i>^2^)
is used only for calculating -<i>R</i>-factor-obs <i>etc</i>. and is not
relevant to the choice of reflections for refinement. <i>R</i>-factors based
on <i>F</i>^2^ are statistically about twice as large as those based on
<i>F</i>, and <i>R</i>-factors based on ALL data will be even larger.
;
_reflns_number_total     3579
_reflns_number_gt     1910
_reflns_threshold_expression     I>2\s(I)
_refine_ls_structure_factor_coef     Fsqd
_refine_ls_matrix_type     full
_refine_ls_R_factor_all     0.1108
_refine_ls_R_factor_gt     0.0487
_refine_ls_wR_factor_gt     0.1043
_refine_ls_wR_factor_ref     0.1318
_refine_ls_goodness_of_fit_ref     1.009
_refine_ls_restrained_S_all     1.011
_refine_ls_number_reflns     3579
_refine_ls_number_parameters     234
_refine_ls_number_restraints     4
_refine_ls_number_constraints     ?
_refine_ls_hydrogen_treatment     constr
_refine_ls_weighting_scheme     calc
_refine_ls_weighting_details
         'calc w=1/[\s^2^(Fo^2^)+(0.0486P)^2^+0.9100P] where P=(Fo^2^+2Fc^2^)/3'
_atom_sites_solution_hydrogens     geom
_atom_sites_solution_primary     direct
_atom_sites_solution_secondary     difmap
_refine_ls_shift/su_max     0.000
_refine_ls_shift/su_mean     0.000
_refine_diff_density_max     0.158
_refine_diff_density_min     -0.125
_refine_ls_extinction_method     'SHELXL97 (Sheldrick, 2008)'
_refine_ls_extinction_coef     0.0030(4)
_refine_ls_extinction_expression
                                  'FC^*^=KFC[1+0.001XFC^2^\L^3^/SIN(2\Q)]^-1/4^'
_refine_ls_abs_structure_details     ?
_refine_ls_abs_structure_Flack     .
loop_
    _atom_type_symbol
    _atom_type_description
    _atom_type_scat_dispersion_real
    _atom_type_scat_dispersion_imag
    _atom_type_scat_source
    C C 0.0033 0.0016 ' International Tables Vol C Tables 4.2.6.8 and 6.1.1.4'
    H H 0.0000 0.0000 ' International Tables Vol C Tables 4.2.6.8 and 6.1.1.4'
    N N 0.0061 0.0033 ' International Tables Vol C Tables 4.2.6.8 and 6.1.1.4'
    O O 0.0106 0.0060 ' International Tables Vol C Tables 4.2.6.8 and 6.1.1.4'
_computing_data_collection     'APEX2 (Bruker, 2009)'
_computing_cell_refinement     'SAINT (Bruker, 2009)'
_computing_data_reduction     'SAINT (Bruker, 2009)'
_computing_structure_solution     'SHELXS97 (Sheldrick, 2008)'
_computing_structure_refinement     'SHELXL97 (Sheldrick, 2008)'
_computing_molecular_graphics
                              'ORTEP-3 (Farrugia, 2012) and PLATON (Spek, 2009)'
_computing_publication_material
                                'WinGX (Farrugia, 2012) and PLATON (Spek, 2009)'
loop_
    _atom_site_type_symbol
    _atom_site_label
    _atom_site_fract_x
    _atom_site_fract_y
    _atom_site_fract_z
    _atom_site_U_iso_or_equiv
    _atom_site_thermal_displace_type
    _atom_site_calc_flag
    _atom_site_refinement_flags
    _atom_site_occupancy
    _atom_site_disorder_assembly
    _atom_site_disorder_group
    O O1 0.18768(6) 0.74420(16) 0.0969(2) 0.0913(9) Uani . . 1.000 . -16
    O O2 0.09155(6) 0.76202(14) 0.08336(19) 0.0757(8) Uani . . 1.000 . -16
    O O3 0.12375(5) 0.56205(12) -0.09053(15) 0.0564(6) Uani . . 1.000 . -16
    O O4 0.05773(5) 0.42206(13) -0.13912(16) 0.0578(6) Uani . . 1.000 . -16
    O O5 0.03265(5) 0.39586(14) 0.08394(17) 0.0693(7) Uani . . 1.000 . -16
    N N1 0.08534(6) 0.50073(15) 0.08736(18) 0.0494(7) Uani . . 1.000 . -16
    C C1 0.21155(8) 0.5710(2) 0.1313(2) 0.0558(10) Uani . . 1.000 . -16
    C C2 0.24785(9) 0.5949(3) 0.0759(3) 0.0819(12) Uani . . 1.000 . -16
    C C3 0.27677(11) 0.5189(4) 0.0679(4) 0.1085(18) Uani . . 1.000 . -16
    C C4 0.27046(12) 0.4194(3) 0.1159(4) 0.1102(17) Uani . . 1.000 . -16
    C C5 0.23524(12) 0.3949(3) 0.1725(4) 0.0984(17) Uani . . 1.000 . -16
    C C6 0.20565(9) 0.4704(2) 0.1804(3) 0.0707(11) Uani . . 1.000 . -16
    C C7 0.18068(8) 0.6541(2) 0.1304(3) 0.0553(10) Uani . . 1.000 . -16
    C C8 0.13836(7) 0.62652(16) 0.1695(2) 0.0435(8) Uani . . 1.000 . -16
    C C9 0.11479(8) 0.72705(18) 0.1908(3) 0.0511(9) Uani . . 1.000 . -16
    C C10 0.12157(8) 0.78140(18) 0.3436(3) 0.0520(9) Uani . . 1.000 . -16
    C C11 0.14062(9) 0.7351(2) 0.4765(3) 0.0754(11) Uani . . 1.000 . -16
    C C12 0.14478(11) 0.7874(3) 0.6156(3) 0.1070(18) Uani . . 1.000 . -16
    C C13 0.13103(12) 0.8877(3) 0.6216(4) 0.1085(18) Uani . . 1.000 . -16
    C C14 0.11213(11) 0.9365(2) 0.4910(4) 0.0946(14) Uani . . 1.000 . -16
    C C15 0.10659(9) 0.8823(2) 0.3516(3) 0.0717(11) Uani . . 1.000 . -16
    C C16 0.11539(7) 0.56060(17) 0.0400(2) 0.0444(8) Uani . . 1.000 . -16
    C C17 0.05827(7) 0.43737(18) -0.0035(2) 0.0475(8) Uani . . 1.000 . -16
    C C18B -0.00031(11) 0.3297(3) 0.0107(4) 0.0681(16) Uani . . 0.874(6) . -16
    C C19B 0.01476(14) 0.2202(3) 0.0081(6) 0.122(2) Uani . . 0.874(6) . -16
    C C19A -0.0059(10) 0.230(2) 0.104(4) 0.122(2) Uani . . 0.127(6) . -16
    C C18A 0.0143(10) 0.302(2) -0.003(3) 0.0681(16) Uani . . 0.127(6) . -16
    H H2 0.25255 0.66297 0.04389 0.0984 Uiso . . 1.000 . -16
    H H1 0.08306 0.50283 0.18448 0.0593 Uiso . . 1.000 . -16
    H H5 0.23111 0.32685 0.20608 0.1180 Uiso . . 1.000 . -16
    H H6 0.18166 0.45305 0.21893 0.0846 Uiso . . 1.000 . -16
    H H8 0.14126 0.58613 0.26611 0.0522 Uiso . . 1.000 . -16
    H H11 0.15087 0.66726 0.47217 0.0903 Uiso . . 1.000 . -16
    H H12 0.15696 0.75432 0.70541 0.1281 Uiso . . 1.000 . -16
    H H13 0.13449 0.92367 0.71546 0.1301 Uiso . . 1.000 . -16
    H H14 0.10307 1.00540 0.49576 0.1135 Uiso . . 1.000 . -16
    H H15 0.09279 0.91396 0.26339 0.0861 Uiso . . 1.000 . -16
    H H18C -0.00918 0.35382 -0.09419 0.0818 Uiso . . 0.874(6) . -16
    H H18D -0.02337 0.33326 0.06829 0.0818 Uiso . . 0.874(6) . -16
    H H19D -0.00633 0.17611 -0.04401 0.1830 Uiso . . 0.874(6) . -16
    H H19E 0.02221 0.19582 0.11238 0.1830 Uiso . . 0.874(6) . -16
    H H19F 0.03817 0.21784 -0.04587 0.1830 Uiso . . 0.874(6) . -16
    H H3 0.30085 0.53546 0.02943 0.1298 Uiso . . 1.000 . -16
    H H4 0.29018 0.36801 0.11008 0.1319 Uiso . . 1.000 . -16
    H H18A 0.03551 0.26331 -0.04608 0.0818 Uiso . . 0.127(6) . -16
    H H18B -0.00573 0.32448 -0.08842 0.0818 Uiso . . 0.127(6) . -16
    H H19A -0.02677 0.18932 0.04337 0.1830 Uiso . . 0.127(6) . -16
    H H19B -0.01783 0.27177 0.17740 0.1830 Uiso . . 0.127(6) . -16
    H H19C 0.01418 0.18378 0.15742 0.1830 Uiso . . 0.127(6) . -16
loop_
    _atom_site_aniso_label
    _atom_site_aniso_U_11
    _atom_site_aniso_U_22
    _atom_site_aniso_U_33
    _atom_site_aniso_U_12
    _atom_site_aniso_U_13
    _atom_site_aniso_U_23
    O1 0.0800(16) 0.0636(13) 0.1396(18) -0.0162(11) 0.0482(13) -0.0004(12)
    O2 0.0850(15) 0.0718(13) 0.0665(12) 0.0153(10) -0.0035(10) -0.0004(9)
    O3 0.0666(12) 0.0714(11) 0.0345(8) -0.0136(9) 0.0190(7) -0.0040(7)
    O4 0.0639(12) 0.0765(12) 0.0335(9) -0.0142(9) 0.0081(7) -0.0070(7)
    O5 0.0696(13) 0.0926(13) 0.0477(9) -0.0354(10) 0.0153(8) 0.0001(8)
    N1 0.0573(14) 0.0659(13) 0.0265(9) -0.0173(10) 0.0107(8) -0.0042(8)
    C1 0.0473(18) 0.0715(19) 0.0478(14) -0.0040(14) 0.0034(11) -0.0022(12)
    C2 0.056(2) 0.095(2) 0.097(2) 0.0000(18) 0.0189(16) 0.0082(17)
    C3 0.059(2) 0.146(4) 0.125(3) 0.022(2) 0.029(2) 0.017(3)
    C4 0.077(3) 0.127(3) 0.127(3) 0.045(2) 0.015(2) 0.017(2)
    C5 0.083(3) 0.097(3) 0.115(3) 0.028(2) 0.013(2) 0.026(2)
    C6 0.058(2) 0.081(2) 0.0727(18) 0.0107(16) 0.0079(13) 0.0116(15)
    C7 0.0559(19) 0.0575(16) 0.0534(14) -0.0127(14) 0.0111(12) -0.0060(12)
    C8 0.0475(16) 0.0496(14) 0.0339(11) -0.0052(11) 0.0075(9) -0.0025(9)
    C9 0.0540(18) 0.0521(15) 0.0488(14) -0.0059(12) 0.0131(12) 0.0011(11)
    C10 0.0574(17) 0.0474(15) 0.0547(14) -0.0077(12) 0.0205(12) -0.0095(11)
    C11 0.096(2) 0.0686(18) 0.0586(17) 0.0088(16) 0.0003(15) -0.0192(14)
    C12 0.149(4) 0.102(3) 0.065(2) 0.027(2) -0.0033(19) -0.0311(18)
    C13 0.142(4) 0.104(3) 0.079(2) 0.011(2) 0.013(2) -0.041(2)
    C14 0.129(3) 0.064(2) 0.098(2) 0.0025(19) 0.041(2) -0.0261(18)
    C15 0.091(2) 0.0568(18) 0.0722(18) -0.0022(15) 0.0287(15) -0.0056(13)
    C16 0.0494(16) 0.0486(14) 0.0363(12) -0.0022(11) 0.0102(10) 0.0017(10)
    C17 0.0522(17) 0.0552(14) 0.0357(12) -0.0056(12) 0.0080(10) 0.0028(10)
    C18B 0.050(3) 0.079(3) 0.076(2) -0.020(2) 0.0109(19) -0.0027(16)
    C19B 0.079(3) 0.079(3) 0.211(6) -0.007(2) 0.032(3) -0.025(3)
    C19A 0.079(3) 0.079(3) 0.211(6) -0.007(2) 0.032(3) -0.025(3)
    C18A 0.050(3) 0.079(3) 0.076(2) -0.020(2) 0.0109(19) -0.0027(16)
_geom_special_details
;
Bond distances, angles <i>etc</i>. have been calculated using the rounded
fractional coordinates. All su's are estimated from the variances of the
(full) variance-covariance matrix. The cell e.s.d.'s are taken into account in
the estimation of distances, angles and torsion angles
;
loop_
    _geom_bond_atom_site_label_1
    _geom_bond_atom_site_label_2
    _geom_bond_site_symmetry_1
    _geom_bond_site_symmetry_2
    _geom_bond_distance
    _geom_bond_publ_flag
    O1 C7 . . 1.214(3) no
    O2 C9 . . 1.212(3) no
    O3 C16 . . 1.207(2) no
    O4 C17 . . 1.195(2) no
    O5 C17 . . 1.325(3) no
    O5 C18B . . 1.454(4) no
    O5 C18A . . 1.50(3) no
    N1 C16 . . 1.361(3) no
    N1 C17 . . 1.373(3) no
    N1 H1 . . 0.8600 no
    C1 C2 . . 1.388(4) no
    C1 C7 . . 1.470(4) no
    C1 C6 . . 1.373(4) no
    C2 C3 . . 1.369(6) no
    C3 C4 . . 1.359(6) no
    C4 C5 . . 1.363(6) no
    C5 C6 . . 1.381(5) no
    C7 C8 . . 1.527(4) no
    C8 C9 . . 1.523(3) no
    C8 C16 . . 1.523(3) no
    C9 C10 . . 1.490(4) no
    C10 C11 . . 1.373(4) no
    C10 C15 . . 1.382(4) no
    C11 C12 . . 1.373(4) no
    C12 C13 . . 1.359(5) no
    C13 C14 . . 1.370(5) no
    C14 C15 . . 1.387(4) no
    C18A C19A . . 1.53(4) no
    C18B C19B . . 1.482(5) no
    C2 H2 . . 0.9300 no
    C3 H3 . . 0.9300 no
    C4 H4 . . 0.9300 no
    C5 H5 . . 0.9300 no
    C6 H6 . . 0.9300 no
    C8 H8 . . 0.9800 no
    C11 H11 . . 0.9300 no
    C12 H12 . . 0.9300 no
    C13 H13 . . 0.9300 no
    C14 H14 . . 0.9300 no
    C15 H15 . . 0.9300 no
    C18A H18B . . 0.9700 no
    C18A H18A . . 0.9700 no
    C18B H18D . . 0.9700 no
    C18B H18C . . 0.9700 no
    C19A H19A . . 0.9600 no
    C19A H19C . . 0.9600 no
    C19A H19B . . 0.9600 no
    C19B H19E . . 0.9600 no
    C19B H19F . . 0.9600 no
    C19B H19D . . 0.9600 no
loop_
    _geom_angle_atom_site_label_1
    _geom_angle_atom_site_label_2
    _geom_angle_atom_site_label_3
    _geom_angle_site_symmetry_1
    _geom_angle_site_symmetry_2
    _geom_angle_site_symmetry_3
    _geom_angle
    _geom_angle_publ_flag
    C17 O5 C18B . . . 118.64(19) no
    C17 O5 C18A . . . 105.9(11) no
    C16 N1 C17 . . . 126.89(16) no
    C17 N1 H1 . . . 117.00 no
    C16 N1 H1 . . . 117.00 no
    C2 C1 C7 . . . 118.3(3) no
    C2 C1 C6 . . . 118.7(3) no
    C6 C1 C7 . . . 123.0(2) no
    C1 C2 C3 . . . 120.5(3) no
    C2 C3 C4 . . . 120.3(3) no
    C3 C4 C5 . . . 120.0(4) no
    C4 C5 C6 . . . 120.4(3) no
    C1 C6 C5 . . . 120.1(3) no
    C1 C7 C8 . . . 119.4(2) no
    O1 C7 C1 . . . 121.8(2) no
    O1 C7 C8 . . . 118.8(2) no
    C9 C8 C16 . . . 109.97(19) no
    C7 C8 C9 . . . 109.54(19) no
    C7 C8 C16 . . . 109.95(17) no
    O2 C9 C8 . . . 119.7(2) no
    O2 C9 C10 . . . 121.4(2) no
    C8 C9 C10 . . . 118.8(2) no
    C9 C10 C11 . . . 123.3(2) no
    C11 C10 C15 . . . 118.9(2) no
    C9 C10 C15 . . . 117.8(2) no
    C10 C11 C12 . . . 121.0(3) no
    C11 C12 C13 . . . 119.8(3) no
    C12 C13 C14 . . . 120.8(3) no
    C13 C14 C15 . . . 119.5(3) no
    C10 C15 C14 . . . 120.1(3) no
    O3 C16 N1 . . . 124.45(19) no
    N1 C16 C8 . . . 113.28(16) no
    O3 C16 C8 . . . 122.3(2) no
    O4 C17 N1 . . . 125.9(2) no
    O4 C17 O5 . . . 125.4(2) no
    O5 C17 N1 . . . 108.74(16) no
    O5 C18A C19A . . . 111(2) no
    O5 C18B C19B . . . 108.5(3) no
    C1 C2 H2 . . . 120.00 no
    C3 C2 H2 . . . 120.00 no
    C2 C3 H3 . . . 120.00 no
    C4 C3 H3 . . . 120.00 no
    C3 C4 H4 . . . 120.00 no
    C5 C4 H4 . . . 120.00 no
    C4 C5 H5 . . . 120.00 no
    C6 C5 H5 . . . 120.00 no
    C1 C6 H6 . . . 120.00 no
    C5 C6 H6 . . . 120.00 no
    C7 C8 H8 . . . 109.00 no
    C9 C8 H8 . . . 109.00 no
    C16 C8 H8 . . . 109.00 no
    C10 C11 H11 . . . 119.00 no
    C12 C11 H11 . . . 120.00 no
    C11 C12 H12 . . . 120.00 no
    C13 C12 H12 . . . 120.00 no
    C12 C13 H13 . . . 120.00 no
    C14 C13 H13 . . . 120.00 no
    C13 C14 H14 . . . 120.00 no
    C15 C14 H14 . . . 120.00 no
    C10 C15 H15 . . . 120.00 no
    C14 C15 H15 . . . 120.00 no
    H18A C18A H18B . . . 108.00 no
    O5 C18A H18A . . . 110.00 no
    O5 C18A H18B . . . 110.00 no
    C19A C18A H18A . . . 109.00 no
    C19A C18A H18B . . . 110.00 no
    C19B C18B H18C . . . 110.00 no
    C19B C18B H18D . . . 110.00 no
    O5 C18B H18D . . . 110.00 no
    O5 C18B H18C . . . 110.00 no
    H18C C18B H18D . . . 108.00 no
    C18A C19A H19A . . . 109.00 no
    C18A C19A H19B . . . 109.00 no
    H19A C19A H19C . . . 109.00 no
    H19B C19A H19C . . . 110.00 no
    C18A C19A H19C . . . 109.00 no
    H19A C19A H19B . . . 110.00 no
    C18B C19B H19F . . . 109.00 no
    H19E C19B H19F . . . 109.00 no
    H19D C19B H19E . . . 110.00 no
    H19D C19B H19F . . . 109.00 no
    C18B C19B H19D . . . 109.00 no
    C18B C19B H19E . . . 109.00 no
loop_
    _geom_torsion_atom_site_label_1
    _geom_torsion_atom_site_label_2
    _geom_torsion_atom_site_label_3
    _geom_torsion_atom_site_label_4
    _geom_torsion_site_symmetry_1
    _geom_torsion_site_symmetry_2
    _geom_torsion_site_symmetry_3
    _geom_torsion_site_symmetry_4
    _geom_torsion
    _geom_torsion_publ_flag
    C18B O5 C17 O4 . . . . -3.0(4) no
    C18B O5 C17 N1 . . . . 176.9(2) no
    C17 O5 C18B C19B . . . . 88.0(3) no
    C16 N1 C17 O4 . . . . 2.7(4) no
    C16 N1 C17 O5 . . . . -177.2(2) no
    C17 N1 C16 O3 . . . . -3.9(4) no
    C17 N1 C16 C8 . . . . 176.6(2) no
    C6 C1 C2 C3 . . . . 1.2(4) no
    C7 C1 C2 C3 . . . . -177.1(3) no
    C2 C1 C6 C5 . . . . -0.8(4) no
    C7 C1 C6 C5 . . . . 177.4(3) no
    C2 C1 C7 O1 . . . . -7.1(4) no
    C6 C1 C7 O1 . . . . 174.7(2) no
    C6 C1 C7 C8 . . . . -6.5(3) no
    C2 C1 C7 C8 . . . . 171.7(2) no
    C1 C2 C3 C4 . . . . -0.8(5) no
    C2 C3 C4 C5 . . . . -0.1(5) no
    C3 C4 C5 C6 . . . . 0.5(5) no
    C4 C5 C6 C1 . . . . -0.1(5) no
    O1 C7 C8 C16 . . . . 109.2(2) no
    O1 C7 C8 C9 . . . . -11.8(3) no
    C1 C7 C8 C9 . . . . 169.4(2) no
    C1 C7 C8 C16 . . . . -69.7(3) no
    C7 C8 C9 O2 . . . . 95.7(3) no
    C7 C8 C9 C10 . . . . -83.1(3) no
    C16 C8 C9 O2 . . . . -25.2(3) no
    C16 C8 C9 C10 . . . . 156.0(2) no
    C7 C8 C16 O3 . . . . -23.0(3) no
    C9 C8 C16 N1 . . . . -82.8(2) no
    C7 C8 C16 N1 . . . . 156.55(19) no
    C9 C8 C16 O3 . . . . 97.7(3) no
    C8 C9 C10 C15 . . . . 167.1(2) no
    O2 C9 C10 C11 . . . . 166.1(3) no
    O2 C9 C10 C15 . . . . -11.7(4) no
    C8 C9 C10 C11 . . . . -15.1(4) no
    C9 C10 C11 C12 . . . . -177.6(3) no
    C15 C10 C11 C12 . . . . 0.2(4) no
    C9 C10 C15 C14 . . . . -179.9(3) no
    C11 C10 C15 C14 . . . . 2.2(4) no
    C10 C11 C12 C13 . . . . -2.1(5) no
    C11 C12 C13 C14 . . . . 1.6(6) no
    C12 C13 C14 C15 . . . . 0.8(6) no
    C13 C14 C15 C10 . . . . -2.7(5) no
loop_
    _geom_hbond_atom_site_label_D
    _geom_hbond_atom_site_label_H
    _geom_hbond_atom_site_label_A
    _geom_hbond_site_symmetry_A
    _geom_hbond_distance_DH
    _geom_hbond_distance_HA
    _geom_hbond_distance_DA
    _geom_hbond_angle_DHA
    _geom_hbond_publ_flag
    N1 H1 O3 4_565 0.86 2.37 3.025(2) 133 yes
    N1 H1 O4 4_565 0.86 2.08 2.842(2) 147 yes
    C8 H8 O3 4_565 0.98 2.38 3.263(3) 150 yes
    C19B H19F Cg2 4_564 0.96 2.96 3.786(5) 145 yes
_iucr_refine_instructions_details
;
TITL MT-1 in C2/c
CELL  0.71073  33.0880  12.7317   8.7110   90.000   97.896   90.000
ZERR     8.00   0.0080   0.0032   0.0018    0.000    0.009    0.000
LATT   7
SYMM  - X,   Y, 1/2 - Z
SFAC  C    H    N    O
UNIT  152  136  8    40
MERG   2
OMIT    -3.00  52.00
DFIX   1.45 0.02 O5 C18A
DFIX   1.45 0.02 O5 C18B
DFIX   1.54 0.02 C18A C19A
DFIX   1.54 0.02 C18B C19B
EADP   C18A C18B
EADP   C19A C19B
FMAP   2
PLAN    5
ACTA
BOND   $H
CONF
LIST   4
L.S.  13
TEMP    23.00
WGHT    0.048600    0.910000
EXTI    0.002995
FVAR       0.12521   0.12654
C1    1    0.211549    0.570983    0.131340    11.00000    0.04732    0.07154 =
         0.04779   -0.00221    0.00335   -0.00401
C2    1    0.247851    0.594891    0.075848    11.00000    0.05623    0.09516 =
         0.09690    0.00815    0.01890    0.00001
AFIX  43
H2    2    0.252550    0.662972    0.043888    11.00000   -1.20000
AFIX   0
C3    1    0.276767    0.518905    0.067879    11.00000    0.05876    0.14547 =
         0.12475    0.01675    0.02852    0.02201
AFIX  43
H3    2    0.300849    0.535464    0.029426    11.00000   -1.20000
AFIX   0
C4    1    0.270460    0.419363    0.115887    11.00000    0.07652    0.12684 =
         0.12657    0.01703    0.01481    0.04529
AFIX  43
H4    2    0.290181    0.368009    0.110080    11.00000   -1.20000
AFIX   0
C5    1    0.235239    0.394857    0.172511    11.00000    0.08289    0.09737 =
         0.11460    0.02597    0.01330    0.02826
AFIX  43
H5    2    0.231107    0.326849    0.206080    11.00000   -1.20000
AFIX   0
C6    1    0.205648    0.470386    0.180349    11.00000    0.05756    0.08090 =
         0.07269    0.01160    0.00788    0.01065
AFIX  43
H6    2    0.181660    0.453052    0.218930    11.00000   -1.20000
AFIX   0
C7    1    0.180682    0.654055    0.130395    11.00000    0.05593    0.05752 =
         0.05340   -0.00603    0.01107   -0.01268
C8    1    0.138356    0.626517    0.169447    11.00000    0.04747    0.04960 =
         0.03390   -0.00250    0.00750   -0.00515
AFIX  13
H8    2    0.141261    0.586131    0.266110    11.00000   -1.20000
AFIX   0
C9    1    0.114792    0.727046    0.190820    11.00000    0.05402    0.05210 =
         0.04879    0.00113    0.01310   -0.00589
C10   1    0.121569    0.781397    0.343632    11.00000    0.05738    0.04740 =
         0.05468   -0.00946    0.02047   -0.00774
C11   1    0.140622    0.735061    0.476457    11.00000    0.09581    0.06857 =
         0.05857   -0.01915    0.00031    0.00884
AFIX  43
H11   2    0.150865    0.667259    0.472172    11.00000   -1.20000
AFIX   0
C12   1    0.144779    0.787399    0.615625    11.00000    0.14891    0.10173 =
         0.06456   -0.03108   -0.00329    0.02726
AFIX  43
H12   2    0.156956    0.754319    0.705414    11.00000   -1.20000
AFIX   0
C13   1    0.131028    0.887734    0.621619    11.00000    0.14180    0.10384 =
         0.07913   -0.04051    0.01330    0.01055
AFIX  43
H13   2    0.134494    0.923666    0.715460    11.00000   -1.20000
AFIX   0
C14   1    0.112126    0.936482    0.490994    11.00000    0.12898    0.06391 =
         0.09797   -0.02611    0.04100    0.00251
AFIX  43
H14   2    0.103071    1.005404    0.495760    11.00000   -1.20000
AFIX   0
C15   1    0.106591    0.882343    0.351624    11.00000    0.09105    0.05684 =
         0.07216   -0.00562    0.02874   -0.00219
AFIX  43
H15   2    0.092786    0.913957    0.263393    11.00000   -1.20000
AFIX   0
C16   1    0.115387    0.560600    0.039991    11.00000    0.04938    0.04863 =
         0.03627    0.00165    0.01018   -0.00215
C17   1    0.058272    0.437374   -0.003475    11.00000    0.05221    0.05517 =
         0.03568    0.00279    0.00804   -0.00560
PART    1
C18A  1    0.014342    0.301704   -0.003195    21.00000    0.05031    0.07909 =
         0.07577   -0.00267    0.01094   -0.01978
AFIX  23
H18A  2    0.035508    0.263305   -0.046076    21.00000   -1.20000
H18B  2   -0.005733    0.324478   -0.088417    21.00000   -1.20000
AFIX   0
C19A  1   -0.005890    0.230022    0.103612    21.00000    0.07937    0.07919 =
         0.21097   -0.02494    0.03240   -0.00688
AFIX  33
H19A  2   -0.026769    0.189320    0.043367    21.00000   -1.50000
H19B  2   -0.017833    0.271766    0.177401    21.00000   -1.50000
H19C  2    0.014176    0.183779    0.157416    21.00000   -1.50000
AFIX   0
PART    2
C18B  1   -0.000313    0.329732    0.010677   -21.00000    0.05031    0.07909 =
         0.07577   -0.00267    0.01094   -0.01978
AFIX  23
H18C  2   -0.009180    0.353817   -0.094187   -21.00000   -1.20000
H18D  2   -0.023366    0.333263    0.068292   -21.00000   -1.20000
AFIX   0
C19B  1    0.014762    0.220232    0.008063   -21.00000    0.07937    0.07919 =
         0.21097   -0.02494    0.03240   -0.00688
AFIX  33
H19D  2   -0.006334    0.176109   -0.044013   -21.00000   -1.50000
H19E  2    0.022215    0.195815    0.112379   -21.00000   -1.50000
H19F  2    0.038172    0.217836   -0.045869   -21.00000   -1.50000
AFIX   0
PART    0
N1    3    0.085335    0.500734    0.087357    11.00000    0.05726    0.06588 =
         0.02647   -0.00415    0.01068   -0.01731
AFIX  43
H1    2    0.083063    0.502830    0.184479    11.00000   -1.20000
AFIX   0
O1    4    0.187678    0.744200    0.096900    11.00000    0.08004    0.06362 =
         0.13956   -0.00040    0.04819   -0.01622
O2    4    0.091552    0.762019    0.083360    11.00000    0.08502    0.07182 =
         0.06652   -0.00035   -0.00354    0.01531
O3    4    0.123751    0.562050   -0.090527    11.00000    0.06656    0.07143 =
         0.03450   -0.00398    0.01903   -0.01358
O4    4    0.057727    0.422060   -0.139116    11.00000    0.06394    0.07651 =
         0.03354   -0.00695    0.00814   -0.01424
O5    4    0.032652    0.395865    0.083938    11.00000    0.06961    0.09259 =
         0.04767    0.00010    0.01525   -0.03537
HKLF 4
REM  MT-1 in C2/c
REM R1 =  0.0487 for   1910 Fo > 4sig(Fo)  and  0.1108 for all   3579 data
REM    234 parameters refined using      4 restraints
END
WGHT      0.0486      0.9100
REM Highest difference peak  0.158,  deepest hole -0.125,  1-sigma level  0.031
Q1    1   0.0578  0.3436  0.1011  11.00000  0.05    0.16
Q2    1   0.0882  0.8969  0.5373  11.00000  0.05    0.16
Q3    1   0.1325  0.5973  0.1036  11.00000  0.05    0.14
Q4    1   0.1096  0.4280  0.0511  11.00000  0.05    0.14
Q5    1   0.0758  0.8878  0.2526  11.00000  0.05    0.13
;
