# Supplementary material for: Ethyl N-(2-benzoyl-3-oxo-3-phenyl­propano­yl)carbamate
Source: Acta Crystallogr Sect E Struct Rep Online. 2013 Jan 12;69(Pt 2):o220. doi: 10.1107/S1600536813000445 (PMC3569755; doi:10.1107/S1600536813000445)
Supplement: Supplementary file 2 [file e-69-0o220-Isup2.hkl]

#
# h,k,l, Fc-squared, Fo-squared, sigma(Fo-squared) and status flag
#
data_I
_shelx_title ' MT-1 in C2/c'
_shelx_refln_list_code          4
_shelx_F_calc_maximum      280.90
_exptl_crystal_F_000      1424.00
_reflns_d_resolution_high  0.8107
 
loop_
 _symmetry_equiv_pos_as_xyz
 'x, y, z'
 '-x, y, -z+1/2'
 'x+1/2, y+1/2, z'
 '-x+1/2, y+1/2, -z+1/2'
 '-x, -y, -z'
 'x, -y, z-1/2'
 '-x+1/2, -y+1/2, -z'
 'x+1/2, -y+1/2, z-1/2'
 
_cell_length_a    33.0880
_cell_length_b    12.7317
_cell_length_c     8.7110
_cell_angle_alpha  90.000
_cell_angle_beta   97.896
_cell_angle_gamma  90.000
 
_shelx_F_squared_multiplier     1.000
 
loop_
 _refln_index_h
 _refln_index_k
 _refln_index_l
 _refln_F_squared_calc
 _refln_F_squared_meas
 _refln_F_squared_sigma
 _refln_observed_status
   4   0   0    25307.53    25461.39    445.67 o
   6   0   0    10519.04    10819.18    135.55 o
   8   0   0    54120.13    52964.89    732.99 o
  10   0   0     6294.93     6237.34    238.72 o
  12   0   0    14533.20    14396.95    335.68 o
  14   0   0       30.24       39.55     30.62 o
  16   0   0     6402.90     6753.30    208.75 o
  18   0   0       30.59        2.55     31.26 o
  20   0   0      182.72      223.31     51.68 o
  22   0   0      490.67      476.77     76.59 o
  24   0   0        0.48       11.48     46.57 o
  26   0   0       19.67      -46.57     44.65 o
  28   0   0        0.36      -12.12     49.75 o
  30   0   0      453.78      329.92     85.51 o
  32   0   0      203.34      222.66     75.92 o
  34   0   0      940.21     1102.44    138.52 o
  36   0   0      157.85      247.53     80.38 o
  38   0   0        2.72      -45.93     61.24 o
  40   0   0       81.30      110.36     88.67 o
   3   1   0      279.89      188.32      5.77 o
   5   1   0     1450.67     1420.37     17.80 o
   7   1   0     5080.38     4541.51     49.64 o
   9   1   0     6300.60     5923.58     98.16 o
  11   1   0      900.54     1052.06     37.39 o
  13   1   0     1122.90     1114.85     51.98 o
  15   1   0     6029.04     5783.06    132.10 o
  17   1   0        4.43       17.47     23.25 o
  19   1   0       80.65       18.75     27.41 o
  21   1   0       41.37       82.15     32.23 o
  23   1   0      111.87      115.77     67.30 o
  25   1   0      346.00      257.17     48.04 o
  27   1   0      735.00      800.94     75.36 o
  29   1   0       99.77      133.03     47.10 o
  31   1   0      272.83      281.14     57.25 o
  33   1   0     1103.70     1168.17    102.92 o
  35   1   0      136.76      245.88     65.17 o
  37   1   0       67.93      106.49     59.31 o
  39   1   0        5.22       45.26     55.70 o
   0   2   0     1256.46     1153.74     33.35 o
   2   2   0     6524.40     6152.08     64.47 o
   4   2   0     6258.62     5755.66     46.19 o
   6   2   0    51200.62    53738.88    370.64 o
   8   2   0     3822.51     3644.59     35.76 o
  10   2   0     1093.82     1145.27     30.19 o
  12   2   0     6808.81     6702.66     80.50 o
  14   2   0     1060.07     1085.61     28.48 o
  16   2   0      738.22      733.65     27.14 o
  18   2   0     1910.89     1828.19     55.48 o
  20   2   0      348.53      383.48     31.80 o
  22   2   0      890.28     1066.48     83.01 o
  24   2   0      451.07      497.33     59.12 o
  26   2   0      237.91      179.76     46.86 o
  28   2   0       82.14       -1.45     95.37 o
  30   2   0        0.47      -49.27     37.56 o
  32   2   0        0.04      -20.37     41.88 o
  34   2   0       57.72        7.51     46.22 o
  36   2   0       62.06       58.14     49.05 o
  38   2   0       12.90       17.41     53.66 o
  40   2   0        0.50       59.78     62.89 o
   1   3   0     2817.30     2866.89     46.58 o
   3   3   0      360.56      345.10     23.15 o
   5   3   0    18719.49    18374.15    174.33 o
   7   3   0     1855.32     1638.18     20.96 o
   9   3   0      142.88      142.66      9.11 o
  11   3   0      370.51      366.18     14.80 o
  13   3   0      491.74      513.84     21.20 o
  15   3   0      551.65      527.96     23.56 o
  17   3   0     1419.57     1537.52     36.96 o
  19   3   0      181.59      158.90     20.59 o
  21   3   0      708.79      630.67     53.54 o
  23   3   0       36.91       -6.38     31.61 o
  25   3   0      310.88      361.00     78.16 o
  27   3   0     1317.66     1346.85     97.32 o
  29   3   0      248.47      211.25     53.39 o
  31   3   0      173.21      196.40     54.81 o
  33   3   0       45.05       47.34     53.27 o
  35   3   0        3.10      -31.82     44.97 o
  37   3   0       13.22      -13.79     45.58 o
  39   3   0        0.02      -64.28     42.85 o
   0   4   0     2003.66     1985.80     60.02 o
   2   4   0       21.33        0.27     14.61 o
   4   4   0    10036.44     9121.32    353.82 o
   6   4   0       56.06       48.29     10.34 o
   8   4   0     3212.77     3207.59     50.52 o
  10   4   0    14451.80    15195.03    141.66 o
  12   4   0      349.97      288.08     13.07 o
  14   4   0     1219.22     1236.04     31.74 o
  16   4   0      635.06      608.72     25.72 o
  18   4   0      231.39      222.19     33.83 o
  20   4   0       56.93       71.16     17.98 o
  22   4   0       53.67       69.43     20.62 o
  24   4   0      115.33      111.33     33.15 o
  26   4   0       75.34      162.76     94.41 o
  28   4   0      801.56      769.08     80.09 o
  30   4   0      667.82      739.77     82.22 o
  32   4   0        2.13        2.98     43.47 o
  34   4   0        1.58      -10.51     46.35 o
  36   4   0        0.13      -66.43     44.29 o
  38   4   0       65.29      135.44     62.20 o
   1   5   0     2848.23     3172.12    121.54 o
   3   5   0     1401.51     1295.56     52.22 o
   5   5   0     1829.84     1700.90     96.49 o
   7   5   0       58.91      110.78     13.79 o
   9   5   0      897.50      809.47     30.95 o
  11   5   0     8361.42     9195.46    120.20 o
  13   5   0       75.04       80.11     14.03 o
  15   5   0       41.25       67.30     10.79 o
  17   5   0      114.60      111.91     16.12 o
  19   5   0       41.56        9.61     14.21 o
  21   5   0      127.51      124.96     30.18 o
  23   5   0      149.96      203.64     38.25 o
  25   5   0      243.81      296.02     44.13 o
  27   5   0       72.99       42.79     52.92 o
  29   5   0        0.45      -22.98     39.60 o
  31   5   0       38.24       20.09     46.67 o
  33   5   0      116.65      144.58     57.03 o
  35   5   0        9.29      -33.58     47.04 o
  37   5   0        2.83      -30.50     51.57 o
   0   6   0    38389.67    40746.87    844.37 o
   2   6   0       33.36       24.19     21.79 o
   4   6   0     3445.94     3374.32     73.63 o
   6   6   0     2817.02     2761.70     50.50 o
   8   6   0     1601.71     1704.01     40.20 o
  10   6   0      946.81      935.80     31.96 o
  12   6   0     5054.52     5307.38     77.86 o
  14   6   0     1443.77     1623.97     39.50 o
  16   6   0     1394.19     1474.52     39.43 o
  18   6   0       24.60       28.82     18.02 o
  20   6   0        1.97      -17.95     21.02 o
  22   6   0      743.54      661.31     57.15 o
  24   6   0      360.41      394.21     50.00 o
  26   6   0       73.57       40.94     34.28 o
  28   6   0       78.26       28.25     34.32 o
  30   6   0       36.28       28.21     36.31 o
  32   6   0       58.21      116.98     55.33 o
  34   6   0       39.35       33.58     51.87 o
  36   6   0        3.26      -43.67     50.92 o
   1   7   0        0.06        6.18     20.34 o
   3   7   0        0.96        6.24     35.40 o
   5   7   0       57.62       60.76     19.24 o
   7   7   0      744.78      843.43     33.30 o
   9   7   0       70.45       64.57     15.57 o
  11   7   0     2807.14     2651.56     54.04 o
  13   7   0     1737.19     1707.19     43.27 o
  15   7   0      467.62      486.01     26.20 o
  17   7   0     1261.71     1217.53     38.04 o
  19   7   0      879.22      967.46     64.97 o
  21   7   0      653.43      639.09     57.15 o
  23   7   0      700.42      691.29     62.27 o
  25   7   0        1.08        3.19     32.34 o
  27   7   0       41.70       52.66     36.06 o
  29   7   0        2.36        1.70     33.50 o
  31   7   0        1.20        5.72     35.22 o
  33   7   0       66.39       99.52     58.37 o
  35   7   0       14.41       38.03     57.85 o
   0   8   0      384.36      415.46     68.92 o
   2   8   0      302.60      289.52     39.78 o
   4   8   0      466.94      487.20     37.26 o
   6   8   0        0.16      -11.01     16.55 o
   8   8   0      131.02      128.14     24.94 o
  10   8   0      185.64      210.64     21.61 o
  12   8   0     1159.29     1165.29     55.02 o
  14   8   0       92.40      101.92     28.66 o
  16   8   0      913.87      981.74     37.52 o
  18   8   0     3202.28     3570.09     68.34 o
  20   8   0        1.65       27.06     19.61 o
  22   8   0     1140.65     1036.31     73.85 o
  24   8   0       47.86        3.84     39.40 o
  26   8   0       24.85       14.81     45.68 o
  28   8   0       40.00       28.27     39.31 o
  30   8   0       28.00       37.30     36.42 o
  32   8   0       51.23       71.14     50.75 o
  34   8   0       67.33      137.51     73.04 o
   1   9   0     1185.11     1298.59     83.01 o
   3   9   0       73.16       74.23     29.72 o
   5   9   0       23.92       75.82     25.60 o
   7   9   0      314.67      315.08     26.67 o
   9   9   0      348.42      281.52     43.47 o
  11   9   0       22.79       21.73     16.90 o
  13   9   0      142.89      154.19     21.23 o
  15   9   0      365.77      356.23     27.25 o
  17   9   0     1266.09     1302.28     63.37 o
  19   9   0      398.18      375.42     34.40 o
  21   9   0       78.07       55.21     48.35 o
  23   9   0       29.45       63.10     38.16 o
  25   9   0       19.35      -19.89     32.51 o
  27   9   0       83.99       42.67     47.05 o
  29   9   0       31.50       -9.41     39.65 o
  31   9   0        0.82        4.06     43.06 o
  33   9   0       97.18       64.84     52.78 o
   0  10   0      271.09      222.04     65.08 o
   2  10   0       88.21       61.97     30.54 o
   4  10   0      627.35      686.25     50.59 o
   6  10   0      418.38      404.43     38.05 o
   8  10   0      293.94      267.77     18.49 o
  10  10   0      463.24      411.78     32.11 o
  12  10   0      218.26      197.44     25.68 o
  14  10   0        6.89        3.14     16.58 o
  16  10   0      481.23      486.36     32.62 o
  18  10   0      169.58      181.58     29.80 o
  20  10   0        0.15        2.52     49.01 o
  22  10   0       59.51       47.87     53.67 o
  24  10   0       13.22       19.62     38.26 o
  26  10   0        3.43      -13.99     35.09 o
  28  10   0        2.91      -26.33     36.92 o
  30  10   0       43.33       52.63     44.28 o
   1  11   0      148.17       85.46     33.09 o
   3  11   0      603.27      649.68     52.52 o
   5  11   0       12.90      -14.14     25.15 o
   7  11   0       69.68       55.43     23.36 o
   9  11   0       19.63      -15.04     18.47 o
  11  11   0      276.17      277.72     30.15 o
  13  11   0      215.99      287.23     34.66 o
  15  11   0       92.69       85.25     26.94 o
  17  11   0       39.72      -13.65     32.26 o
  19  11   0        3.20      -16.90     30.19 o
  21  11   0        9.17       44.55     38.81 o
  23  11   0       22.89       -1.76     33.11 o
  25  11   0        8.96       -8.85     37.23 o
  27  11   0       33.98      -39.72     41.14 o
   0  12   0      106.84      130.24     41.98 o
   2  12   0        0.31        4.90     29.33 o
   4  12   0      241.23      229.95     41.38 o
   6  12   0       42.79       13.65     22.40 o
   8  12   0      456.16      457.29     37.83 o
  10  12   0       28.31      -13.79     21.79 o
  12  12   0      505.87      500.20     38.48 o
  14  12   0        0.84      -29.29     22.54 o
  16  12   0        1.11      -27.03     33.29 o
  18  12   0        3.29      -15.79     34.48 o
  20  12   0        1.35       44.22     40.10 o
  22  12   0       39.48       86.11     43.81 o
  24  12   0        0.01      -20.40     42.02 o
  26  12   0        0.93      -18.03     44.78 o
   1  13   0      126.86      103.39     30.97 o
   3  13   0       82.95       64.66     35.16 o
   5  13   0       30.97        7.65     23.82 o
   7  13   0       36.94       -8.53     23.88 o
   9  13   0        7.58        6.03     23.48 o
  11  13   0       37.70       37.69     30.23 o
  13  13   0       45.68       91.72     38.26 o
  15  13   0       16.15       15.63     36.23 o
  17  13   0       60.31      106.81     44.69 o
  19  13   0       17.95       25.12     42.64 o
  21  13   0       11.96        4.00     42.19 o
   0  14   0      162.71      101.78     89.00 o
   2  14   0       29.74        0.08     26.90 o
   4  14   0      143.33      102.73     26.11 o
   6  14   0       43.34       18.94     26.47 o
   8  14   0       20.89      -35.80     23.87 o
  10  14   0        1.23      -25.65     28.55 o
  12  14   0       81.10       85.71     42.83 o
  14  14   0        2.51       13.97     42.23 o
  16  14   0       42.70       23.85     41.63 o
  18  14   0       67.21      122.05     52.16 o
   1  15   0       26.36      -48.74     32.49 o
   3  15   0        0.66      -20.68     25.30 o
   5  15   0       76.52        7.41     25.97 o
   7  15   0       12.11      -15.80     33.47 o
   9  15   0        0.60       18.52     41.27 o
  11  15   0       10.21       48.00     45.08 o
 -39   1   1       20.25       69.44     60.44 o
 -37   1   1        7.76       75.28     56.45 o
 -35   1   1       27.40       32.38     79.10 o
 -33   1   1        0.03       93.22     43.31 o
 -31   1   1       21.21      107.12     46.67 o
 -29   1   1      532.42      475.78     88.71 o
 -27   1   1       44.77       52.87     39.77 o
 -25   1   1      549.21      442.62     94.14 o
 -23   1   1       11.19      -14.60     26.15 o
 -21   1   1      475.79      377.94     45.42 o
 -19   1   1      592.68      558.15     51.31 o
 -17   1   1      394.20      312.05     37.33 o
 -15   1   1     3375.18     3363.26     93.66 o
 -13   1   1    17204.14    16204.49    264.38 o
 -11   1   1     2609.25     2387.31     67.81 o
  -9   1   1    39243.98    39643.85    393.20 o
  -7   1   1       58.97       35.36      8.66 o
  -5   1   1     3395.76     2984.52     27.23 o
  -3   1   1      225.05      254.77      5.97 o
  -1   1   1     9070.84     8516.62     52.79 o
   1   1   1    11989.56    12056.35     67.60 o
   3   1   1    34182.77    34556.57    193.05 o
   5   1   1     6952.08     6989.91     49.47 o
   7   1   1     5639.04     5692.71     52.74 o
   9   1   1    13533.43    13222.02    106.50 o
  11   1   1     3243.25     3058.64     55.83 o
  13   1   1      204.96      204.90     25.51 o
  15   1   1      677.25      614.90     47.18 o
  17   1   1     1997.64     1978.25     75.52 o
  19   1   1      133.27       97.59     31.80 o
  21   1   1      139.60      135.65     34.70 o
  23   1   1       44.43       89.61     35.22 o
  25   1   1        1.02      -23.06     29.73 o
  27   1   1       26.56       26.28     36.53 o
  29   1   1       21.07       17.21     40.22 o
  31   1   1      422.99      363.18    107.84 o
  33   1   1       98.50       97.92     49.17 o
  35   1   1        3.10       44.65     50.52 o
  37   1   1        1.02      -32.86     46.64 o
  39   1   1       24.54       52.27     55.34 o
 -40   2   1        0.73      -54.54     54.98 o
 -38   2   1       20.59       30.11     56.60 o
 -36   2   1      162.20       88.01     51.58 o
 -34   2   1       10.31        2.90     65.70 o
 -32   2   1       40.54       25.39     43.64 o
 -30   2   1      946.07      918.51     87.14 o
 -28   2   1        4.56      -13.31     36.66 o
 -26   2   1     1457.27     1303.38     92.03 o
 -24   2   1        1.88       -3.27     17.44 o
 -22   2   1      435.93      570.63     36.36 o
 -20   2   1       22.66       24.29     25.07 o
 -18   2   1     3012.19     2960.65     95.96 o
 -16   2   1     2466.98     2445.61    100.20 o
 -14   2   1     6561.11     6276.11     87.87 o
 -12   2   1     3430.83     3360.68     57.18 o
 -10   2   1    20896.05    20904.63    258.68 o
  -8   2   1      669.46      633.02     23.73 o
  -6   2   1    59261.03    62072.01    477.61 o
  -4   2   1     1636.24     1725.81     23.79 o
  -2   2   1    20579.77    20147.75    150.22 o
   0   2   1     1108.63      925.10     15.22 o
   2   2   1    16496.02    16639.97     98.55 o
   4   2   1    26953.03    26760.92    154.21 o
   6   2   1     9899.99     9828.99     75.09 o
   8   2   1     9566.04     9723.29     69.49 o
  10   2   1      826.05      882.20     23.02 o
  12   2   1     1936.27     1797.71     42.99 o
  14   2   1      951.93      976.76     36.43 o
  16   2   1     1621.97     1701.27     56.95 o
  18   2   1      752.11      619.82     43.45 o
  20   2   1      613.85      501.06     52.79 o
  22   2   1       37.74       36.83     31.15 o
  24   2   1       32.43       -8.39     30.14 o
  26   2   1      519.26      440.34     61.35 o
  28   2   1      935.67     1011.25    101.19 o
  30   2   1        0.04       15.79     41.59 o
  32   2   1       19.27      -34.18     36.62 o
  34   2   1        3.27       -1.36     42.62 o
  36   2   1        5.98       42.48     41.71 o
  38   2   1        7.91       39.06     60.92 o
 -39   3   1      120.73      167.87     67.62 o
 -37   3   1      102.51      175.42     59.50 o
 -35   3   1       18.71       51.84     46.13 o
 -33   3   1      146.07      317.68     72.41 o
 -31   3   1       45.41       71.02     43.69 o
 -29   3   1      304.57      290.30     68.91 o
 -27   3   1       17.59      -18.19     59.01 o
 -25   3   1     3972.96     4082.32     94.39 o
 -23   3   1      941.46      937.76     60.30 o
 -21   3   1       75.27       78.07     13.31 o
 -19   3   1      863.30      884.61     28.08 o
 -17   3   1     2808.61     2979.27     54.12 o
 -15   3   1      395.69      297.66     13.24 o
 -13   3   1    10991.50    11036.30    192.77 o
 -11   3   1     1559.26     1676.09     39.52 o
  -9   3   1    28968.43    30336.78    304.39 o
  -7   3   1      923.27      774.64     23.85 o
  -5   3   1    21083.43    21037.97    172.98 o
  -3   3   1    13854.63    14417.09    136.55 o
  -1   3   1      199.42      173.53     12.86 o
   1   3   1     1426.56     1412.07     24.00 o
   3   3   1     1279.49     1159.47     17.74 o
   5   3   1    11313.80    11106.92     72.42 o
   7   3   1     7181.68     7161.31     66.71 o
   9   3   1     2668.02     2733.03     33.67 o
  11   3   1       58.90       63.75     10.53 o
  13   3   1      879.83      911.66     41.26 o
  15   3   1     1742.28     1936.37     52.31 o
  17   3   1     1402.23     1484.98     84.92 o
  19   3   1     3014.32     3125.13     86.11 o
  21   3   1      284.60      288.75     36.99 o
  23   3   1     1236.26     1251.77     70.68 o
  25   3   1       59.34       46.72     44.97 o
  27   3   1        0.01       16.47     36.08 o
  29   3   1     1518.71     1392.37    101.96 o
  31   3   1       32.46       16.31     41.18 o
  33   3   1        5.67       67.07     49.44 o
  35   3   1       11.70       64.24     48.59 o
  37   3   1       23.19       12.13     50.37 o
 -38   4   1        9.15       -2.11     49.13 o
 -36   4   1       37.65       20.95     50.42 o
 -34   4   1       18.73       19.48     49.14 o
 -32   4   1       12.69       56.52     45.58 o
 -30   4   1      377.18      357.89    138.15 o
 -28   4   1      125.14      211.74     49.60 o
 -26   4   1      712.77      851.68     79.39 o
 -24   4   1      387.54      356.07     29.73 o
 -22   4   1      469.47      483.60     23.69 o
 -20   4   1      251.56      200.12     28.73 o
 -18   4   1      252.93      206.61     36.60 o
 -16   4   1      419.22      393.91     44.03 o
 -14   4   1      848.98      993.29     51.81 o
 -12   4   1      664.13      589.80     24.30 o
 -10   4   1     8023.67     8016.32     87.76 o
  -8   4   1     3345.19     3463.09     40.00 o
  -6   4   1    10441.80    10117.22    134.28 o
  -4   4   1     2107.87     1957.97     41.90 o
  -2   4   1        2.46       -4.16     10.25 o
   0   4   1      821.76      705.18     26.49 o
   2   4   1     4397.77     4340.97     54.29 o
   4   4   1      585.42      465.38     18.34 o
   6   4   1    27992.29    28160.86    220.37 o
   8   4   1    11130.30    11433.97    125.69 o
  10   4   1     1700.97     1593.59     27.28 o
  12   4   1      201.96      170.52     16.49 o
  14   4   1      660.04      708.09     28.45 o
  16   4   1       45.97       25.54     12.84 o
  18   4   1      322.22      404.62     25.10 o
  20   4   1      203.03      256.02     40.56 o
  22   4   1      799.15      884.81     65.91 o
  24   4   1       53.51       36.95     29.91 o
  26   4   1       21.88       22.98     29.06 o
  28   4   1      179.32      125.49     47.30 o
  30   4   1       11.61       42.85     43.53 o
  32   4   1       80.79       71.39     48.21 o
  34   4   1        0.04      -32.16     45.55 o
  36   4   1        1.71      -68.32     45.55 o
  38   4   1        6.13       -8.62     52.23 o
 -37   5   1        4.43       -8.77     61.87 o
 -35   5   1        4.95       29.24     50.94 o
 -33   5   1       15.16       16.27     48.16 o
 -31   5   1       67.32       44.62     43.06 o
 -29   5   1      548.46      577.04     72.34 o
 -27   5   1      124.73      183.15     69.54 o
 -25   5   1      136.75       78.48     32.51 o
 -23   5   1      616.82      625.52     63.47 o
 -21   5   1      403.97      434.19     28.83 o
 -19   5   1      308.13      331.45     23.88 o
 -17   5   1      690.13      758.28     39.35 o
 -15   5   1        0.16      -20.69     14.55 o
 -13   5   1     1024.90      928.23     22.47 o
 -11   5   1     2889.31     2861.97     71.33 o
  -9   5   1     3442.38     3713.90     53.78 o
  -7   5   1      145.44      134.36     14.94 o
  -5   5   1        8.54       28.31     15.58 o
  -3   5   1      682.44      748.57     46.49 o
  -1   5   1        5.03       24.93     21.51 o
   1   5   1     3252.22     3358.00     70.14 o
   3   5   1      149.42      140.58     14.61 o
   5   5   1     1693.31     1573.88     30.03 o
   7   5   1    10267.64    10680.75     98.04 o
   9   5   1     1274.87     1353.15     32.46 o
  11   5   1     2098.26     1855.68     38.24 o
  13   5   1      400.60      355.99     29.03 o
  15   5   1      496.46      526.53     21.22 o
  17   5   1        2.92      -12.57      9.48 o
  19   5   1       30.74      -15.88     12.26 o
  21   5   1      430.33      443.51     28.36 o
  23   5   1     1024.39     1051.83     57.23 o
  25   5   1        5.39       17.14     23.87 o
  27   5   1      347.45      282.95     51.52 o
  29   5   1       26.20       17.22     33.62 o
  31   5   1       23.74       12.23     46.67 o
  33   5   1      122.51      111.75     57.45 o
  35   5   1       16.05       -2.22     50.06 o
  37   5   1        0.12      -13.43     52.57 o
 -36   6   1        0.00      -69.61     46.41 o
 -34   6   1        9.00       72.37     58.69 o
 -32   6   1        1.12      -60.71     40.47 o
 -30   6   1        0.18       36.36     41.68 o
 -28   6   1      146.96      138.37     39.43 o
 -26   6   1       90.78       42.76     33.87 o
 -24   6   1      307.95      305.31     44.78 o
 -22   6   1      275.10      238.18     39.84 o
 -20   6   1        4.10       -9.41     27.40 o
 -18   6   1       40.41        9.33     22.78 o
 -16   6   1      131.38      109.89     15.93 o
 -14   6   1       98.52      100.99     15.57 o
 -12   6   1      385.65      351.91     18.43 o
 -10   6   1     2470.87     2427.71     53.44 o
  -8   6   1      525.13      674.91     23.12 o
  -6   6   1        0.82        8.97     13.82 o
  -4   6   1      630.74      610.09     91.31 o
  -2   6   1        2.45       24.53     19.59 o
   0   6   1       21.00       49.81     19.08 o
   2   6   1      958.15      981.07     43.17 o
   4   6   1     1484.78     1610.58     39.56 o
   6   6   1     1665.19     1633.04     33.89 o
   8   6   1        5.21       15.72     12.03 o
  10   6   1     1907.23     1949.44     47.92 o
  12   6   1     1154.18     1176.31     38.62 o
  14   6   1      717.59      695.10     31.99 o
  16   6   1     1106.69     1181.28     40.11 o
  18   6   1     1379.79     1389.00     43.55 o
  20   6   1      242.43      237.32     56.70 o
  22   6   1     1084.90     1116.69     81.45 o
  24   6   1     1445.27     1545.58     86.33 o
  26   6   1      378.60      388.25     78.88 o
  28   6   1      347.51      346.62     52.99 o
  30   6   1       20.05       31.73     57.32 o
  32   6   1       26.96       51.43     52.22 o
  34   6   1       14.05       10.07     52.48 o
  36   6   1       32.13       53.08     59.04 o
 -35   7   1       21.40       33.68     53.85 o
 -33   7   1        3.84       19.96     49.46 o
 -31   7   1       29.56       -0.25     77.82 o
 -29   7   1        8.72      -18.90     32.67 o
 -27   7   1       19.23       76.46     46.48 o
 -25   7   1      256.72      189.01     40.94 o
 -23   7   1      194.82      208.18     40.56 o
 -21   7   1      115.93      123.57     36.58 o
 -19   7   1      852.69      969.20     64.59 o
 -17   7   1      138.90      117.93     21.67 o
 -15   7   1      449.97      431.36     20.87 o
 -13   7   1      883.76      804.66     28.94 o
 -11   7   1     1020.57     1071.24     35.03 o
  -9   7   1     5365.04     5320.54     71.93 o
  -7   7   1      280.39      303.70     32.63 o
  -5   7   1      231.24      251.02     30.44 o
  -3   7   1      453.84      446.66     96.38 o
  -1   7   1     1189.21     1258.99     49.05 o
   1   7   1      578.91      553.03     37.55 o
   3   7   1     2992.85     3111.11     65.88 o
   5   7   1      160.46      154.27     18.61 o
   7   7   1       99.50      103.76     14.14 o
   9   7   1      954.06      911.21     45.29 o
  11   7   1        5.07        8.60     12.85 o
  13   7   1       55.99       21.43     13.44 o
  15   7   1      233.12      181.68     20.29 o
  17   7   1        1.26        0.06     13.13 o
  19   7   1       73.23       99.49     18.53 o
  21   7   1      483.11      473.34     51.70 o
  23   7   1       10.78      -41.02     28.26 o
  25   7   1       52.33       81.02     36.94 o
  27   7   1        8.65      -12.54     32.88 o
  29   7   1        3.23      -32.07     33.45 o
  31   7   1       50.00       26.66     39.63 o
  33   7   1        0.00       -4.24     41.59 o
  35   7   1        2.50      -36.22     55.50 o
 -34   8   1        3.91      126.14    169.04 o
 -32   8   1        4.84       34.89     53.12 o
 -30   8   1        5.00       38.69     38.77 o
 -28   8   1       27.07       15.29     37.03 o
 -26   8   1      254.86      295.03     49.19 o
 -24   8   1       83.70      121.61     38.23 o
 -22   8   1      294.12      344.36     48.07 o
 -20   8   1       42.47       47.07     30.48 o
 -18   8   1        0.23       19.95     14.91 o
 -16   8   1       42.24       33.19     12.82 o
 -14   8   1      868.35      925.01     36.06 o
 -12   8   1      166.09      146.72     18.59 o
 -10   8   1      691.94      746.73     54.47 o
  -8   8   1      131.36      126.98     15.73 o
  -6   8   1      231.58      257.16     22.69 o
  -4   8   1      436.95      442.61     61.91 o
  -2   8   1       23.68       33.12     19.93 o
   0   8   1       17.92      -11.11     17.15 o
   2   8   1        1.24       12.03     19.20 o
   4   8   1      784.41      710.25     35.09 o
   6   8   1       30.23       19.56     15.68 o
   8   8   1      765.40      771.28     32.46 o
  10   8   1      437.21      472.81     36.75 o
  12   8   1      250.78      267.27     24.24 o
  14   8   1      235.59      200.49     22.13 o
  16   8   1       63.31       68.15     17.74 o
  18   8   1        1.36        7.03     15.55 o
  20   8   1      962.06     1021.97     65.55 o
  22   8   1      149.47      109.05     49.93 o
  24   8   1        5.57      -18.73     37.23 o
  26   8   1        4.57      -47.42     31.62 o
  28   8   1       87.09      127.85     44.89 o
  30   8   1        2.31      -15.34     39.23 o
  32   8   1        7.76      -24.85     38.43 o
  34   8   1        4.61      -19.90     41.91 o
 -33   9   1        5.34       64.07     48.04 o
 -31   9   1        9.53       51.99     44.61 o
 -29   9   1       21.92        0.94     34.15 o
 -27   9   1       35.50       -0.60     36.12 o
 -25   9   1       24.43       42.31     36.60 o
 -23   9   1      451.17      365.37     52.91 o
 -21   9   1      317.24      429.61     58.76 o
 -19   9   1      738.96      687.37     80.92 o
 -17   9   1       96.24       81.82     21.24 o
 -15   9   1       28.09       28.38     15.14 o
 -13   9   1      260.03      270.28     30.46 o
 -11   9   1      500.33      451.36     29.05 o
  -9   9   1      126.67      142.82     33.18 o
  -7   9   1       12.36        0.41     12.52 o
  -5   9   1      405.84      443.86     35.12 o
  -3   9   1      964.61     1001.12    143.99 o
  -1   9   1       92.84       98.98     25.60 o
   1   9   1      721.39      675.69     48.06 o
   3   9   1       32.94       26.35     18.44 o
   5   9   1        4.45       19.67     16.93 o
   7   9   1     1811.19     1865.11     40.83 o
   9   9   1      172.88      167.47     22.54 o
  11   9   1      109.66       89.16     23.46 o
  13   9   1        7.37        0.24     16.37 o
  15   9   1       30.12       38.57     20.44 o
  17   9   1       39.55       32.12     17.12 o
  19   9   1      154.67      144.01     27.10 o
  21   9   1        2.90       23.30     33.24 o
  23   9   1      306.77      379.95     96.47 o
  25   9   1       85.55       25.83     36.74 o
  27   9   1       71.12       98.00     43.73 o
  29   9   1       24.18        4.74     39.09 o
  31   9   1       15.52      233.46    134.41 o
 -30  10   1       14.68        5.64     52.95 o
 -28  10   1       12.81       23.68     47.68 o
 -26  10   1       55.36       83.45     42.17 o
 -24  10   1       57.30       37.98     36.71 o
 -22  10   1       59.97       79.54     37.21 o
 -20  10   1      128.30      104.84     68.82 o
 -18  10   1      523.80      463.18     53.32 o
 -16  10   1        7.11       -1.91     20.62 o
 -14  10   1      209.23      172.66     32.83 o
 -12  10   1       63.44       74.03     20.23 o
 -10  10   1        9.66       49.91     19.36 o
  -8  10   1        0.15        5.05     13.00 o
  -6  10   1       57.20       41.70     17.13 o
  -4  10   1      537.36      597.05     62.05 o
  -2  10   1        0.51      -10.52     21.96 o
   0  10   1       59.29       18.49     23.73 o
   2  10   1       34.97       64.17     23.77 o
   4  10   1       10.14       11.82     18.55 o
   6  10   1      307.47      311.05     29.34 o
   8  10   1     1425.76     1592.48     70.83 o
  10  10   1      360.66      331.15     30.83 o
  12  10   1       11.66        9.35     18.41 o
  14  10   1       26.61       37.06     20.17 o
  16  10   1      161.26       96.19     21.78 o
  18  10   1        1.74      -11.47     17.50 o
  20  10   1        5.42      -14.67     32.18 o
  22  10   1      315.01      392.48     55.42 o
  24  10   1       22.82       56.32     38.74 o
  26  10   1       46.09       52.24     38.92 o
  28  10   1        0.73       66.98     42.33 o
  30  10   1       10.77       24.27     43.82 o
 -29  11   1       36.97      -27.93     44.84 o
 -27  11   1       21.89       72.45     45.13 o
 -25  11   1       22.81        3.88     37.87 o
 -23  11   1      121.99      237.48     73.79 o
 -21  11   1      133.00       95.30     43.25 o
 -19  11   1        0.00       -4.19     33.53 o
 -17  11   1       47.77       33.68     32.46 o
 -15  11   1       19.75       49.95     34.52 o
 -13  11   1      187.45      261.73     27.18 o
 -11  11   1      585.52      654.51     54.47 o
  -9  11   1       19.77      -26.40     17.89 o
  -7  11   1      303.94      276.81     26.40 o
  -5  11   1     1244.53     1104.46     68.68 o
  -3  11   1       68.16       48.77     28.73 o
  -1  11   1      171.58      135.65     34.40 o
   1  11   1      737.99      699.82     84.61 o
   3  11   1        6.81       -8.99     22.91 o
   5  11   1       99.96       98.62     26.20 o
   7  11   1      454.59      402.74     34.07 o
   9  11   1      109.21      115.25     24.26 o
  11  11   1      657.99      685.95     41.43 o
  13  11   1      258.59      279.32     30.00 o
  15  11   1       52.52       55.30     21.48 o
  17  11   1        0.49        3.20     29.92 o
  19  11   1        4.72      -54.66     36.44 o
  21  11   1       12.80       54.74     36.20 o
  23  11   1       25.90       -4.48     35.85 o
  25  11   1       12.57       25.22     41.74 o
  27  11   1       17.12       18.64     44.58 o
 -26  12   1        0.76       10.74     42.55 o
 -24  12   1       14.66       21.54     41.71 o
 -22  12   1       50.05       38.89     41.01 o
 -20  12   1        4.23        9.22     34.91 o
 -18  12   1       38.44        2.03     38.31 o
 -16  12   1       16.64       25.15     33.46 o
 -14  12   1        1.31      -19.08     30.96 o
 -12  12   1      618.38      523.90     46.01 o
 -10  12   1      249.80      243.07     36.30 o
  -8  12   1        0.01      -30.53     20.35 o
  -6  12   1       40.41       23.49     24.74 o
  -4  12   1      207.04      205.82     24.29 o
  -2  12   1      294.18      273.88     42.49 o
   0  12   1      198.34      177.60     37.95 o
   2  12   1       73.54       62.11     27.96 o
   4  12   1       32.99       57.77     24.72 o
   6  12   1        8.98      -10.12     25.32 o
   8  12   1      101.59       72.13     25.69 o
  10  12   1      674.30      641.77     42.92 o
  12  12   1      160.97      150.79     27.85 o
  14  12   1      120.59      110.66     25.34 o
  16  12   1       22.09       13.62     26.48 o
  18  12   1      142.47      168.89     47.09 o
  20  12   1       88.48      156.41     43.19 o
  22  12   1      132.54      114.73     46.73 o
  24  12   1      108.37      125.35     51.15 o
 -21  13   1        0.32      -53.86     35.90 o
 -19  13   1        6.67       18.91     39.75 o
 -17  13   1        1.50        5.88     36.29 o
 -15  13   1        3.60      -14.70     39.84 o
 -13  13   1        0.17      -37.56     31.66 o
 -11  13   1      202.62      193.85     46.49 o
  -9  13   1        0.98      -28.29     18.86 o
  -7  13   1       52.60      101.33     28.48 o
  -5  13   1       25.76       20.21     27.02 o
  -3  13   1        5.20      -15.40     25.36 o
  -1  13   1       39.52      -36.42     38.20 o
   1  13   1        5.23      -25.42     24.83 o
   3  13   1       13.31      -12.39     22.87 o
   5  13   1       84.13       14.67     24.66 o
   7  13   1        7.43       -4.92     23.82 o
   9  13   1      265.67      328.11     68.00 o
  11  13   1        0.42      -30.54     21.01 o
  13  13   1       78.11       68.26     31.98 o
  15  13   1        8.43       -1.89     34.48 o
  17  13   1        0.01      -18.96     43.86 o
  19  13   1        2.34      -12.46     39.85 o
  21  13   1       31.37      -31.22     47.67 o
 -18  14   1        3.77       24.15     43.84 o
 -16  14   1       27.92       50.67     58.40 o
 -14  14   1       39.12       52.91     42.65 o
 -12  14   1        0.07      -52.17     34.78 o
 -10  14   1      147.46      135.97     37.37 o
  -8  14   1       42.54       43.52     27.81 o
  -6  14   1      225.55      215.04     34.15 o
  -4  14   1        1.20        5.60     40.05 o
  -2  14   1       90.05       73.23     32.02 o
   0  14   1        8.85      -34.31     22.88 o
   2  14   1       85.49       59.18     28.58 o
   4  14   1       12.62        6.00     26.76 o
   6  14   1      140.92      122.76     31.03 o
   8  14   1        0.00      -11.26     24.18 o
  10  14   1       17.37      -18.39     28.13 o
  12  14   1        0.06       11.84     37.22 o
  14  14   1       38.73       20.57     41.05 o
  16  14   1        5.98       -9.06     42.41 o
 -11  15   1        0.89        9.23     33.82 o
  -9  15   1        2.93      -35.13     32.79 o
  -7  15   1        3.34      -20.08     31.67 o
  -5  15   1        9.47      -23.70     27.29 o
  -3  15   1        4.95      -38.55     26.14 o
  -1  15   1        8.85      -22.70     26.16 o
   1  15   1        0.00      -35.75     23.84 o
   3  15   1        7.09      -41.32     27.55 o
   5  15   1        7.64      -14.17     27.38 o
   7  15   1        0.12      -39.45     26.30 o
   9  15   1        3.41       -9.44     33.59 o
 -40   0   2       23.51      116.10     93.13 o
 -38   0   2       71.04       77.19     75.27 o
 -36   0   2       69.99       57.41     64.43 o
 -34   0   2       64.21       86.76     65.07 o
 -32   0   2        0.02        5.74     52.94 o
 -30   0   2      420.03      424.99     85.51 o
 -28   0   2       35.50      139.06     58.69 o
 -26   0   2        3.02       31.26     45.93 o
 -24   0   2        2.01        0.64     38.91 o
 -22   0   2        0.28      -28.07     33.81 o
 -20   0   2     7762.61     7241.41    237.00 o
 -18   0   2     1217.07     1318.14     89.45 o
 -16   0   2    10370.45    10879.89    286.96 o
 -14   0   2     2157.02     1830.29     90.91 o
 -12   0   2    16155.32    16360.52    244.66 o
 -10   0   2      602.95      612.13     23.10 o
  -8   0   2     5903.78     5554.08     69.54 o
  -6   0   2     3634.91     3978.29     44.38 o
  -4   0   2     4311.41     4338.73     74.18 o
  -2   0   2    78902.23    77885.37    675.12 o
   0   0   2    58269.66    57640.02    464.12 o
   2   0   2      992.83      900.40     14.71 o
   4   0   2    14707.12    13992.03    103.10 o
   6   0   2     2168.38     2332.79     35.08 o
   8   0   2     3152.56     3153.97     41.98 o
  10   0   2     3429.83     3564.64     84.18 o
  12   0   2     2672.46     2074.65     92.26 o
  14   0   2     3259.16     2958.82    119.87 o
  16   0   2     3037.47     2999.51    128.10 o
  18   0   2     1584.63     1576.11     97.15 o
  20   0   2     5244.30     5161.80    192.51 o
  22   0   2      637.58      648.53     86.17 o
  24   0   2        3.15      -47.84     37.64 o
  26   0   2       33.68       33.81     48.48 o
  28   0   2       32.03        1.91     45.29 o
  30   0   2     1019.66      889.32    120.66 o
  32   0   2      991.41      868.83    125.12 o
  34   0   2        0.57       10.21     63.15 o
  36   0   2      108.47      116.10     71.45 o
  38   0   2      144.66      473.99    110.36 o
 -39   1   2        9.97      -37.09     46.45 o
 -37   1   2       89.56      180.67     56.14 o
 -35   1   2       20.57      -26.22     48.16 o
 -33   1   2       49.31       92.01     43.96 o
 -31   1   2      108.64       51.09     63.16 o
 -29   1   2      254.38      355.31     54.59 o
 -27   1   2      144.53       90.59     50.40 o
 -25   1   2       10.97      -37.26     26.15 o
 -23   1   2      154.26      162.78     40.51 o
 -21   1   2     1016.68     1115.98     73.83 o
 -19   1   2     1160.54     1204.84    105.41 o
 -17   1   2      178.45      153.80     31.12 o
 -15   1   2     4770.17     4549.78    149.73 o
 -13   1   2     2439.39     2311.67     94.01 o
 -11   1   2     5706.70     5890.05     58.74 o
  -9   1   2     5802.83     5679.39     48.32 o
  -7   1   2      114.77      105.54      6.30 o
  -5   1   2     1767.86     1663.72     18.40 o
  -3   1   2     2044.20     2186.35     19.52 o
  -1   1   2    62029.59    60877.80    380.70 o
   1   1   2    15012.12    14678.25     86.03 o
   3   1   2    34497.80    33879.64    182.06 o
   5   1   2    25202.56    24666.29    137.63 o
   7   1   2     6057.75     5875.09     46.95 o
   9   1   2       63.80       87.66      8.85 o
  11   1   2     1127.51     1097.47     31.15 o
  13   1   2     5492.12     5250.64    102.24 o
  15   1   2     1842.92     1872.05     57.76 o
  17   1   2     1545.52     1631.09     68.92 o
  19   1   2      565.17      506.24     50.55 o
  21   1   2      227.82      242.97     46.58 o
  23   1   2      307.46      297.13     72.42 o
  25   1   2      339.58      386.38     84.87 o
  27   1   2       85.53      182.34     46.10 o
  29   1   2      593.20      624.40    122.85 o
  31   1   2        4.79       11.56     40.80 o
  33   1   2      352.80      239.15    107.51 o
  35   1   2       24.67      148.85     53.22 o
  37   1   2        0.73       16.28     49.61 o
 -40   2   2        1.21       -0.26     53.44 o
 -38   2   2       32.86       54.61     54.57 o
 -36   2   2      113.76      102.18     96.97 o
 -34   2   2       47.91       38.05     49.44 o
 -32   2   2       18.38       19.31     34.30 o
 -30   2   2       45.67       41.71     37.87 o
 -28   2   2      486.92      471.69     61.84 o
 -26   2   2     1636.55     1550.00     98.79 o
 -24   2   2      239.67      240.82     43.40 o
 -22   2   2     3761.21     3955.48    123.43 o
 -20   2   2      528.15      539.58     52.30 o
 -18   2   2      332.84      312.88     39.26 o
 -16   2   2     4188.62     4326.61     98.55 o
 -14   2   2     1020.61      940.15     30.96 o
 -12   2   2     3766.83     3778.77     65.89 o
 -10   2   2       63.90       83.60      9.10 o
  -8   2   2      674.31      699.01     13.67 o
  -6   2   2    11735.60    11906.95     82.16 o
  -4   2   2     2838.37     2823.32     25.86 o
  -2   2   2     7378.46     7410.91     49.18 o
   0   2   2      181.06      137.67      5.92 o
   2   2   2     4474.31     4699.72     35.32 o
   4   2   2     8705.92     8317.33     56.68 o
   6   2   2     9737.52     9412.50     67.30 o
   8   2   2     1159.54     1102.47     19.80 o
  10   2   2      697.29      742.35     23.10 o
  12   2   2     2373.85     2545.59     69.22 o
  14   2   2     2777.64     2859.38     56.84 o
  16   2   2      507.03      504.96     47.83 o
  18   2   2     3813.45     3663.99     89.75 o
  20   2   2     1468.70     1625.43     63.17 o
  22   2   2        9.09      -19.65     75.59 o
  24   2   2      410.17      435.04     56.17 o
  26   2   2        3.79       20.13     35.86 o
  28   2   2        7.21       32.99     38.10 o
  30   2   2      705.41      769.03     79.43 o
  32   2   2      161.33      139.96     51.67 o
  34   2   2        6.48       -9.93     40.74 o
  36   2   2       64.56       86.30     47.57 o
  38   2   2       25.38       37.58     51.40 o
 -39   3   2       41.34       96.42     62.58 o
 -37   3   2       10.32       82.99     55.46 o
 -35   3   2       11.60       11.09     39.23 o
 -33   3   2       28.97        4.88     37.60 o
 -31   3   2      206.75      122.13     45.77 o
 -29   3   2      222.34      151.32     47.31 o
 -27   3   2       43.43       25.58     33.55 o
 -25   3   2       15.62       23.96     14.46 o
 -23   3   2      145.39      125.62     27.20 o
 -21   3   2        1.75      -20.73     24.36 o
 -19   3   2     1314.61     1183.63     74.54 o
 -17   3   2      211.41      262.15     26.25 o
 -15   3   2     6633.78     6484.09     95.23 o
 -13   3   2      182.22      146.40     17.26 o
 -11   3   2      409.78      433.20     23.29 o
  -9   3   2     6866.00     6860.57     75.00 o
  -7   3   2      347.17      286.79     13.38 o
  -5   3   2     1253.09     1073.38     20.61 o
  -3   3   2       24.49       30.58      6.74 o
  -1   3   2      118.90      123.29      8.24 o
   1   3   2       15.36       27.04      6.14 o
   3   3   2       21.57       17.60      5.87 o
   5   3   2     7508.40     7518.16     57.70 o
   7   3   2      115.86      155.65     10.85 o
   9   3   2      660.57      674.62     22.72 o
  11   3   2       11.56       15.59      9.79 o
  13   3   2       51.53       27.54     10.60 o
  15   3   2     6433.70     6529.92    115.22 o
  17   3   2      190.85      147.52     30.94 o
  19   3   2       35.38       14.76     15.32 o
  21   3   2       56.37       46.00     17.58 o
  23   3   2        1.71      -24.10     16.07 o
  25   3   2      248.50      221.22     46.11 o
  27   3   2      223.83      253.05     48.04 o
  29   3   2       54.31       93.82     43.81 o
  31   3   2       11.30      -21.71     40.22 o
  33   3   2        1.51      -30.81     41.25 o
  35   3   2       11.04       -7.04     42.91 o
  37   3   2        6.54       33.17     50.71 o
 -38   4   2        5.42      -24.84     45.35 o
 -36   4   2        4.92       14.75     41.61 o
 -34   4   2      141.92      179.90     68.26 o
 -32   4   2      269.14      301.30     81.99 o
 -30   4   2      101.28       44.57     35.63 o
 -28   4   2        0.06      -38.17     36.68 o
 -26   4   2        1.04        2.86     47.20 o
 -24   4   2      856.92      729.87     69.61 o
 -22   4   2     4071.71     3977.25     91.29 o
 -20   4   2       60.45       89.69     23.22 o
 -18   4   2     2134.36     2141.62     52.77 o
 -16   4   2       96.99       93.11     20.90 o
 -14   4   2     2121.07     2210.56     64.18 o
 -12   4   2     6286.05     6309.44     90.41 o
 -10   4   2     8959.85     8930.23    113.55 o
  -8   4   2    10159.19    10332.14    109.60 o
  -6   4   2       82.57       73.87     10.79 o
  -4   4   2       10.95        7.43     12.65 o
  -2   4   2     1380.70     1294.88     25.29 o
   0   4   2     3318.07     3334.68     39.65 o
   2   4   2     2943.61     2883.12     38.76 o
   4   4   2     7730.26     7418.10     79.90 o
   6   4   2      126.07      135.01     10.71 o
   8   4   2     7909.57     8046.69     78.64 o
  10   4   2     7751.90     7861.86    109.99 o
  12   4   2      566.16      542.19     24.11 o
  14   4   2       56.40       66.76     12.73 o
  16   4   2      437.65      449.31     40.81 o
  18   4   2       15.79       -4.63     20.53 o
  20   4   2      245.67      284.70     25.91 o
  22   4   2      132.90      115.78     26.43 o
  24   4   2      219.56      165.06     24.33 o
  26   4   2      470.27      454.23     36.29 o
  28   4   2      178.75      163.40     32.50 o
  30   4   2       26.88       16.77     39.69 o
  32   4   2        7.45       15.23     44.09 o
  34   4   2        0.00      -59.53     39.69 o
  36   4   2        0.79      -38.40     46.19 o
 -37   5   2       55.15        1.83     43.41 o
 -35   5   2       17.23       31.24     59.00 o
 -33   5   2       31.55       59.83     41.58 o
 -31   5   2      266.93      326.52     58.97 o
 -29   5   2        1.57       15.14     32.49 o
 -27   5   2      638.04      552.18    145.52 o
 -25   5   2      359.65      401.24     81.68 o
 -23   5   2       49.25      102.32     29.60 o
 -21   5   2      277.70      301.61     41.26 o
 -19   5   2      786.41      731.75     36.62 o
 -17   5   2      408.88      370.60     25.82 o
 -15   5   2        3.95       -0.20     11.92 o
 -13   5   2      225.03      206.72     18.56 o
 -11   5   2       17.94       15.61      8.45 o
  -9   5   2     5408.71     6001.11     74.90 o
  -7   5   2      306.28      274.61     29.57 o
  -5   5   2     1221.50     1165.57     33.99 o
  -3   5   2     1915.74     1868.46     38.41 o
  -1   5   2     1063.08     1214.27     31.00 o
   1   5   2        9.68      -11.36      8.74 o
   3   5   2     5576.73     5458.65     66.84 o
   5   5   2      290.01      267.66     16.22 o
   7   5   2      527.74      612.48     22.41 o
   9   5   2     2371.67     2537.51     56.97 o
  11   5   2        0.64        9.59      9.26 o
  13   5   2     4309.26     4396.72     62.09 o
  15   5   2     1477.14     1361.14     34.15 o
  17   5   2      156.20      119.05     14.51 o
  19   5   2     1676.78     1552.28     48.25 o
  21   5   2      422.39      495.17     39.51 o
  23   5   2      215.12      205.24     41.16 o
  25   5   2       99.14       95.79     23.02 o
  27   5   2      370.85      333.48     51.08 o
  29   5   2       31.03       23.84     33.02 o
  31   5   2      179.68      267.98     61.35 o
  33   5   2        2.88       14.97     48.48 o
  35   5   2        1.62       59.63     52.43 o
 -36   6   2       59.46       78.46     53.80 o
 -34   6   2       11.47      -23.27     39.54 o
 -32   6   2       16.44      -37.88     32.01 o
 -30   6   2        0.00      -32.82     31.99 o
 -28   6   2        3.08       18.50     34.28 o
 -26   6   2      575.60      586.25     56.70 o
 -24   6   2      518.76      537.57     76.47 o
 -22   6   2      171.87      198.06     61.14 o
 -20   6   2      251.33      354.03     26.93 o
 -18   6   2     1153.88     1278.11     55.31 o
 -16   6   2      313.68      293.31     27.26 o
 -14   6   2       42.33       15.20     14.40 o
 -12   6   2       73.77       36.54     13.56 o
 -10   6   2      207.21      273.48     20.81 o
  -8   6   2       88.65      113.00     17.75 o
  -6   6   2       95.37       85.58     15.39 o
  -4   6   2     3962.08     4020.53     69.40 o
  -2   6   2      220.18      240.67     18.69 o
   0   6   2     1410.97     1336.71     42.22 o
   2   6   2      120.86      126.14     14.16 o
   4   6   2       33.76       37.91     10.68 o
   6   6   2      380.47      450.13     23.74 o
   8   6   2        4.89        2.98      9.22 o
  10   6   2      929.04     1026.21     28.23 o
  12   6   2     2908.99     2933.45     60.40 o
  14   6   2     1080.94     1136.75     46.30 o
  16   6   2        4.16      -12.51     10.24 o
  18   6   2       64.80       73.54     13.65 o
  20   6   2       19.38       26.60     16.28 o
  22   6   2       84.99       48.45     18.80 o
  24   6   2       31.47       23.77     30.37 o
  26   6   2       10.14      -31.57     25.82 o
  28   6   2        2.11        5.55     43.41 o
  30   6   2       83.24      121.61     41.81 o
  32   6   2        0.10      -11.33     41.80 o
  34   6   2        8.39       -8.93     47.51 o
 -35   7   2       11.17      -16.07     48.12 o
 -33   7   2       19.52       16.49    101.74 o
 -31   7   2       11.69       19.87     39.69 o
 -29   7   2        8.73        1.28     36.99 o
 -27   7   2        0.67      -10.21     27.49 o
 -25   7   2      296.41      383.41     55.63 o
 -23   7   2      918.52      942.25     87.72 o
 -21   7   2       88.60       75.24     28.61 o
 -19   7   2       49.66       43.96     25.93 o
 -17   7   2        5.13      -10.01     27.77 o
 -15   7   2      121.29       80.84     25.45 o
 -13   7   2       14.26        1.85     14.23 o
 -11   7   2        0.47       17.77     10.75 o
  -9   7   2        0.02       -4.41     12.78 o
  -7   7   2      124.89      123.07     20.72 o
  -5   7   2       11.69        1.90     14.55 o
  -3   7   2     6657.09     7003.19    104.39 o
  -1   7   2      514.12      410.05     28.43 o
   1   7   2      387.80      316.85     27.92 o
   3   7   2     1317.01     1469.80     35.49 o
   5   7   2       42.48       64.28     12.85 o
   7   7   2      172.90      172.21     21.35 o
   9   7   2      495.38      494.00     25.21 o
  11   7   2     4033.18     4007.42     74.81 o
  13   7   2      131.80      124.74     19.43 o
  15   7   2      435.44      363.48     40.05 o
  17   7   2      210.78      246.65     24.69 o
  19   7   2      371.89      336.81     28.43 o
  21   7   2      298.07      211.00     30.13 o
  23   7   2      508.63      539.50     63.84 o
  25   7   2        6.95      -11.28     29.43 o
  27   7   2       33.24      -12.46     31.95 o
  29   7   2       23.70      -25.63     32.16 o
  31   7   2        3.03        1.16     39.06 o
  33   7   2        0.12       14.78     42.30 o
 -34   8   2       32.50       32.59     61.56 o
 -32   8   2        1.18      -56.99     37.99 o
 -30   8   2      144.28      211.67     48.39 o
 -28   8   2       13.49       17.19     32.66 o
 -26   8   2       24.53       16.27     30.69 o
 -24   8   2      160.02      128.18     39.38 o
 -22   8   2      161.65      137.49     36.31 o
 -20   8   2     1242.71     1252.73     75.04 o
 -18   8   2      145.46      167.00     33.87 o
 -16   8   2      455.78      457.32     40.25 o
 -14   8   2       99.24       54.75     13.30 o
 -12   8   2      345.13      364.47     21.40 o
 -10   8   2      138.30      140.80     22.38 o
  -8   8   2     1023.89     1119.38     41.30 o
  -6   8   2        7.96        9.79     13.57 o
  -4   8   2     1613.74     1548.56     45.86 o
  -2   8   2     1803.22     1877.02     45.99 o
   0   8   2      725.21      711.40     39.82 o
   2   8   2     4176.73     4297.43     77.59 o
   4   8   2        0.00       15.26     12.61 o
   6   8   2        3.06        2.20     11.84 o
   8   8   2      745.22      713.27     27.55 o
  10   8   2       11.70       24.39     10.47 o
  12   8   2      602.13      693.83     37.01 o
  14   8   2      116.82      137.26     20.76 o
  16   8   2      677.75      647.96     37.69 o
  18   8   2     1375.81     1492.63     53.67 o
  20   8   2      798.81      884.91     44.42 o
  22   8   2      224.18      224.24     32.55 o
  24   8   2       36.12       23.90     32.70 o
  26   8   2       63.07      133.80     40.24 o
  28   8   2       23.37       -5.73     33.77 o
  30   8   2       93.92      182.57     69.65 o
  32   8   2        0.12        3.90     53.06 o
 -33   9   2       11.31       82.64     59.76 o
 -31   9   2        1.71       22.52     37.96 o
 -29   9   2        2.29      -48.51     32.34 o
 -27   9   2      198.91      210.60     44.59 o
 -25   9   2       12.13       37.57     32.52 o
 -23   9   2       67.69       49.99     31.93 o
 -21   9   2       10.15      -35.01     23.34 o
 -19   9   2      121.01      283.19     42.45 o
 -17   9   2      257.39      212.01     37.64 o
 -15   9   2      738.26      711.63     55.22 o
 -13   9   2       32.45      -12.64     14.37 o
 -11   9   2      173.61      167.01     19.70 o
  -9   9   2       19.61       -0.90     20.18 o
  -7   9   2      831.46      824.86     38.33 o
  -5   9   2      147.41      183.75     22.49 o
  -3   9   2      336.29      311.76     27.91 o
  -1   9   2        0.06       11.83     19.35 o
   1   9   2     1193.43     1178.96     47.84 o
   3   9   2     1079.26     1148.80     46.94 o
   5   9   2      191.12      175.12     23.64 o
   7   9   2      163.53      168.51     17.78 o
   9   9   2     1018.51      981.94     38.66 o
  11   9   2       50.31       75.77     20.07 o
  13   9   2       24.70       -2.44     18.55 o
  15   9   2       40.73       41.83     18.28 o
  17   9   2      713.95      676.40     48.87 o
  19   9   2       66.37       80.96     21.04 o
  21   9   2       25.59       -3.22     21.44 o
  23   9   2      132.50      129.27     30.05 o
  25   9   2        6.08       -5.18     33.02 o
  27   9   2      116.28      138.59     42.58 o
  29   9   2       36.12       89.94     43.15 o
  31   9   2        1.53       59.03     77.06 o
 -30  10   2        1.16       14.26     40.93 o
 -28  10   2        8.49       22.23     36.01 o
 -26  10   2       26.45       82.91     40.52 o
 -24  10   2        0.01        3.69     30.67 o
 -22  10   2       70.30       88.95     38.13 o
 -20  10   2       43.97       79.06     32.75 o
 -18  10   2      391.62      347.99     51.19 o
 -16  10   2        3.18      -10.66     24.83 o
 -14  10   2      144.62      162.10     26.83 o
 -12  10   2       86.36       80.12     19.27 o
 -10  10   2      231.74      295.67     23.62 o
  -8  10   2       31.55       26.71     21.55 o
  -6  10   2       17.14       10.22     17.16 o
  -4  10   2     1280.29     1245.81     48.82 o
  -2  10   2       36.56       70.63     18.58 o
   0  10   2      347.76      362.99     35.16 o
   2  10   2        7.82      -11.32     17.21 o
   4  10   2        5.03      -25.98     17.32 o
   6  10   2      148.57      128.82     23.44 o
   8  10   2      318.93      325.66     30.34 o
  10  10   2      392.79      483.19     35.00 o
  12  10   2      508.13      500.67     44.57 o
  14  10   2       83.73       55.60     20.51 o
  16  10   2      426.75      491.10     37.10 o
  18  10   2       31.12       19.13     20.57 o
  20  10   2       12.05       27.54     24.41 o
  22  10   2       41.02       16.20     46.40 o
  24  10   2       25.31       -7.11     31.06 o
  26  10   2       58.93       12.27     46.34 o
  28  10   2       19.45        1.99     39.89 o
 -27  11   2        0.00       -4.72     35.77 o
 -25  11   2       59.67      152.48     45.80 o
 -23  11   2        0.20        1.10     34.94 o
 -21  11   2       76.24       56.19     33.08 o
 -19  11   2       99.80       57.74     35.48 o
 -17  11   2       42.43       13.39     28.86 o
 -15  11   2      190.32      100.97     36.65 o
 -13  11   2      341.33      344.63     56.46 o
 -11  11   2        3.63      -26.29     17.52 o
  -9  11   2       83.66      145.96     26.95 o
  -7  11   2       15.46       -6.29     19.49 o
  -5  11   2      311.03      301.31     29.70 o
  -3  11   2        6.62       -7.62     16.99 o
  -1  11   2        5.00      -18.21     15.71 o
   1  11   2      134.69      124.97     25.37 o
   3  11   2      189.21      192.30     27.47 o
   5  11   2      141.01      103.48     24.83 o
   7  11   2       29.05       19.67     23.33 o
   9  11   2       56.81       57.52     21.73 o
  11  11   2      644.76      596.40     40.46 o
  13  11   2      188.05      181.13     28.30 o
  15  11   2      335.52      368.49     34.58 o
  17  11   2        9.43      -15.55     19.22 o
  19  11   2      148.57      150.24     46.68 o
  21  11   2       50.27       91.56     39.66 o
  23  11   2        7.44       32.64     38.04 o
  25  11   2       13.16      -10.02     37.91 o
 -26  12   2       10.25       -4.71     41.46 o
 -24  12   2        0.48      -27.49     34.42 o
 -22  12   2        8.71       23.09     34.13 o
 -20  12   2        0.06      -40.55     45.64 o
 -18  12   2        0.73        3.95     30.90 o
 -16  12   2        0.57       -8.22     32.18 o
 -14  12   2       70.46       50.31     28.09 o
 -12  12   2      611.03      639.89     85.48 o
 -10  12   2       18.20       -2.04     21.48 o
  -8  12   2       83.61       62.80     27.19 o
  -6  12   2        0.02      -10.07     26.19 o
  -4  12   2       52.25       49.17     19.99 o
  -2  12   2       32.59       52.39     20.61 o
   0  12   2      221.40      248.67     25.90 o
   2  12   2       56.11       28.31     22.76 o
   4  12   2       27.48       30.51     22.85 o
   6  12   2        0.15      -29.37     19.58 o
   8  12   2      330.95      324.42     35.06 o
  10  12   2      179.06      209.54     30.08 o
  12  12   2      293.34      335.21     39.07 o
  14  12   2        6.11        5.62     21.32 o
  16  12   2       24.71       22.95     28.04 o
  18  12   2       14.70       85.11     42.79 o
  20  12   2        5.97       49.80     48.25 o
  22  12   2      110.63       90.04     49.94 o
 -21  13   2        9.58      114.86     44.28 o
 -19  13   2        1.07        4.59     36.24 o
 -17  13   2        7.63       -5.21     27.96 o
 -15  13   2       47.91       51.54     30.86 o
 -13  13   2       75.85       59.75     30.17 o
 -11  13   2        0.84      -17.07     23.83 o
  -9  13   2      110.61      113.83     27.38 o
  -7  13   2        7.45        7.38     52.30 o
  -5  13   2        9.18       -1.14     30.22 o
  -3  13   2      129.54       49.55     29.16 o
  -1  13   2       12.23      -12.79     17.28 o
   1  13   2       15.72      -32.30     21.53 o
   3  13   2        4.95      -22.03     22.48 o
   5  13   2       53.18       76.42     27.67 o
   7  13   2        0.58      -30.88     20.59 o
   9  13   2        1.99      -15.14     21.49 o
  11  13   2       58.58       77.27     27.15 o
  13  13   2        1.68       25.93     22.76 o
  15  13   2       51.54       32.60     28.51 o
  17  13   2       60.20       21.14     35.92 o
  19  13   2       58.32       57.94     43.27 o
 -16  14   2        9.87        7.39     31.63 o
 -14  14   2       28.33       51.83     36.46 o
 -12  14   2        0.00        6.27     30.59 o
 -10  14   2        1.22      -15.39     29.83 o
  -8  14   2       13.13       13.75     27.33 o
  -6  14   2       69.95       38.69     28.43 o
  -4  14   2        8.69      -19.51     24.19 o
  -2  14   2        0.05      -22.32     24.51 o
   0  14   2       11.20        6.93     24.77 o
   2  14   2        7.41       12.23     29.46 o
   4  14   2        0.32       -6.77     23.79 o
   6  14   2        4.15      -32.49     27.04 o
   8  14   2        7.02       38.00     29.18 o
  10  14   2       16.38       36.40     25.47 o
  12  14   2        6.38       12.77     28.23 o
  14  14   2       25.80       27.01     52.87 o
  -9  15   2        2.10      -32.46     29.98 o
  -7  15   2       96.10      102.87     33.18 o
  -5  15   2       31.47       26.36     31.55 o
  -3  15   2       13.04      -22.36     22.77 o
  -1  15   2        3.92      -41.97     45.40 o
   1  15   2       12.45       -4.71     37.85 o
   3  15   2        7.55      -21.28     35.55 o
   5  15   2       10.41      -15.51     26.19 o
   7  15   2        2.54      -31.54     26.03 o
 -39   1   3       23.97       47.40     51.03 o
 -37   1   3       22.99       10.44     41.69 o
 -35   1   3      101.02       57.89     74.00 o
 -33   1   3        1.74        2.00     38.78 o
 -31   1   3        6.14       27.68     36.30 o
 -29   1   3       53.60       38.95     22.83 o
 -27   1   3      263.15      156.56     28.07 o
 -25   1   3      237.06      246.93     43.61 o
 -23   1   3      219.42      253.52     27.72 o
 -21   1   3     1048.01     1020.54     33.03 o
 -19   1   3      157.81      163.85     16.18 o
 -17   1   3     1469.18     1569.64     35.92 o
 -15   1   3      152.48      174.54     13.62 o
 -13   1   3      177.98      183.62     12.13 o
 -11   1   3     8841.03     8461.29     66.18 o
  -9   1   3      232.61      220.88     10.03 o
  -7   1   3     1251.55     1278.76     19.88 o
  -5   1   3      696.29      803.00     17.84 o
  -3   1   3     2535.46     2902.59     43.77 o
  -1   1   3      283.32      239.68     10.85 o
   1   1   3      208.71      171.79      9.59 o
   3   1   3     4305.81     4361.39     41.30 o
   5   1   3     2046.89     2150.41     23.84 o
   7   1   3    15293.19    15113.85     95.31 o
   9   1   3        0.42        0.74      6.88 o
  11   1   3     2251.46     2425.77     43.85 o
  13   1   3       48.41       35.03     14.18 o
  15   1   3      432.49      495.11     29.18 o
  17   1   3       86.29       83.60     18.69 o
  19   1   3       19.92       16.80     17.55 o
  21   1   3      546.42      468.80     37.66 o
  23   1   3      112.73       83.09     25.63 o
  25   1   3      197.83      248.87     52.32 o
  27   1   3       24.87       53.54     38.16 o
  29   1   3      259.15      395.28     60.00 o
  31   1   3       36.66       83.02     44.14 o
  33   1   3       40.14       46.77     29.65 o
  35   1   3        1.93        2.17     30.19 o
  37   1   3        4.49        2.65     34.41 o
 -40   2   3        0.06       34.60     45.95 o
 -38   2   3        2.20       37.70     48.26 o
 -36   2   3        0.24      -38.89     38.21 o
 -34   2   3       15.86        1.56     37.82 o
 -32   2   3        1.06       34.77     36.74 o
 -30   2   3      199.70      124.13     43.32 o
 -28   2   3       23.37       38.34     74.00 o
 -26   2   3     1607.74     1523.65     78.19 o
 -24   2   3      326.20      325.41     22.00 o
 -22   2   3      343.74      242.17     34.54 o
 -20   2   3      147.43      149.16     14.81 o
 -18   2   3        9.96       12.59     12.42 o
 -16   2   3     3851.09     4206.36     69.48 o
 -14   2   3       37.88       20.94      9.26 o
 -12   2   3     1570.74     1721.84     26.51 o
 -10   2   3       27.98       43.53      6.74 o
  -8   2   3      242.85      231.72      9.84 o
  -6   2   3     4149.21     4256.96     40.07 o
  -4   2   3     1323.07     1356.94     22.11 o
  -2   2   3       68.56      105.02      7.02 o
   0   2   3      278.99      305.50     10.66 o
   2   2   3    19132.29    19117.14    135.16 o
   4   2   3     2434.46     2687.69     29.99 o
   6   2   3     1415.80     1627.58     27.98 o
   8   2   3     1603.71     1753.80     31.28 o
  10   2   3      963.38     1036.64     24.74 o
  12   2   3      941.17     1059.27     30.60 o
  14   2   3     1117.63     1194.99     38.87 o
  16   2   3      109.85       81.15     30.85 o
  18   2   3       48.33       34.61     16.42 o
  20   2   3      863.07      942.42     45.00 o
  22   2   3        4.82      -21.76     18.38 o
  24   2   3      344.90      318.59     49.77 o
  26   2   3       16.65       31.53     23.98 o
  28   2   3       80.90       68.76     27.51 o
  30   2   3      346.76      334.92     45.73 o
  32   2   3        1.06      -13.04     29.85 o
  34   2   3        4.52      -38.58     25.72 o
  36   2   3       16.67       84.10     47.58 o
 -39   3   3        0.36      -11.16     44.20 o
 -37   3   3        4.03       22.27     95.68 o
 -35   3   3       65.40       13.63     43.02 o
 -33   3   3        0.62      -37.78     88.98 o
 -31   3   3      920.94      937.83    126.08 o
 -29   3   3       52.07       58.48     42.42 o
 -27   3   3      183.57      160.32     42.62 o
 -25   3   3      173.66      140.12     39.47 o
 -23   3   3     1502.41     1557.08    157.16 o
 -21   3   3      849.32      816.04     64.77 o
 -19   3   3     2201.07     2159.82     82.97 o
 -17   3   3     1545.66     1624.28     66.35 o
 -15   3   3      348.73      326.62     29.44 o
 -13   3   3      427.28      368.65     24.54 o
 -11   3   3      963.57      970.60     20.52 o
  -9   3   3       44.38       32.90      8.28 o
  -7   3   3      410.21      493.40     13.77 o
  -5   3   3      390.41      390.88     11.17 o
  -3   3   3      375.89      440.38     13.83 o
  -1   3   3    10185.17    10216.49     85.66 o
   1   3   3      179.84      231.35      8.82 o
   3   3   3      379.71      383.67     13.34 o
   5   3   3     3289.83     3364.46     33.78 o
   7   3   3     2429.17     2497.96     58.98 o
   9   3   3      127.74      131.87     11.84 o
  11   3   3      156.20      185.62     15.69 o
  13   3   3     2279.31     2338.49     49.26 o
  15   3   3       29.52       22.26     14.60 o
  17   3   3     1144.05     1169.58     44.81 o
  19   3   3     1943.03     2053.39     62.56 o
  21   3   3       36.31       61.28     24.12 o
  23   3   3      166.82      157.96     24.93 o
  25   3   3      175.02      105.40     26.88 o
  27   3   3      169.56      152.18     32.41 o
  29   3   3       18.02      -17.63     25.90 o
  31   3   3       82.42       83.55     31.60 o
  33   3   3       77.45      166.15     51.58 o
  35   3   3        3.19       51.38     47.58 o
 -38   4   3        1.74        8.36     46.28 o
 -36   4   3        0.15      -43.80     35.15 o
 -34   4   3        6.15      -12.17     50.07 o
 -32   4   3       63.62       76.58     43.41 o
 -30   4   3      232.99      207.78     61.25 o
 -28   4   3        0.75       42.27     36.50 o
 -26   4   3      232.97      363.66     57.74 o
 -24   4   3      746.61      803.46     71.56 o
 -22   4   3      253.19      330.16     72.74 o
 -20   4   3      535.38      497.34     52.99 o
 -18   4   3       28.58       16.67     22.75 o
 -16   4   3      739.50      769.54     36.62 o
 -14   4   3     1883.76     1806.43     43.10 o
 -12   4   3       77.16      117.27     11.82 o
 -10   4   3        6.53        1.22      6.47 o
  -8   4   3      783.69      819.11     18.51 o
  -6   4   3        1.18       -2.46      8.30 o
  -4   4   3      594.93      608.96     19.71 o
  -2   4   3     5923.32     6332.32     57.29 o
   0   4   3       10.80        4.77      6.73 o
   2   4   3     4109.17     4340.29     50.64 o
   4   4   3      572.24      675.16     18.15 o
   6   4   3     8803.84     9348.46     84.62 o
   8   4   3      331.33      339.08     20.93 o
  10   4   3      657.46      708.54     23.28 o
  12   4   3      695.52      760.08     30.41 o
  14   4   3      426.90      433.43     23.52 o
  16   4   3      219.77      197.90     17.91 o
  18   4   3      945.77      940.93     42.08 o
  20   4   3      546.95      527.00     34.85 o
  22   4   3       59.43       36.60     22.83 o
  24   4   3       40.56       72.44     22.12 o
  26   4   3       14.78       35.94     23.12 o
  28   4   3      118.56       82.07     30.53 o
  30   4   3        8.15      -47.10     53.90 o
  32   4   3       48.56        9.15     42.22 o
  34   4   3        3.07       -7.59     44.91 o
 -37   5   3       20.79       47.63     47.82 o
 -35   5   3        0.00       68.00     60.28 o
 -33   5   3       13.44      -35.22     35.75 o
 -31   5   3        2.80       47.38     71.76 o
 -29   5   3        2.40      -25.15     32.15 o
 -27   5   3       27.00       -7.20     53.26 o
 -25   5   3       28.42        2.59     29.86 o
 -23   5   3        8.22       -2.13     26.67 o
 -21   5   3     1551.88     1673.68     82.22 o
 -19   5   3      201.88      281.53     34.47 o
 -17   5   3      595.22      522.13     32.11 o
 -15   5   3        2.80      -11.88     12.16 o
 -13   5   3       74.12       67.80     21.29 o
 -11   5   3     1441.07     1407.05     24.88 o
  -9   5   3       72.28       79.26     10.60 o
  -7   5   3     4528.40     4547.38     62.68 o
  -5   5   3      398.69      464.71     32.23 o
  -3   5   3      193.43      186.98     14.94 o
  -1   5   3      634.10      594.52     23.57 o
   1   5   3     1218.64     1348.42     28.25 o
   3   5   3      437.07      439.05     19.16 o
   5   5   3       90.61       97.45     11.39 o
   7   5   3      431.53      423.21     25.70 o
   9   5   3      127.27      127.71     12.51 o
  11   5   3        7.66        3.58     10.34 o
  13   5   3        1.79      -14.17     10.28 o
  15   5   3      119.60       94.12     14.96 o
  17   5   3       49.67       66.31     16.98 o
  19   5   3        2.26       -8.71     16.42 o
  21   5   3        1.65      -22.08     16.14 o
  23   5   3        0.04       -7.35     18.24 o
  25   5   3       10.66        7.35     21.28 o
  27   5   3        0.19        9.02     30.58 o
  29   5   3        0.11       28.35     39.47 o
  31   5   3        0.74       40.22     44.39 o
  33   5   3        1.46        4.66     43.96 o
  35   5   3       10.93        2.14     44.67 o
 -36   6   3       95.67       70.72     50.88 o
 -34   6   3       51.74       22.66     40.11 o
 -32   6   3       96.52      118.58     58.05 o
 -30   6   3      123.96      169.49     50.28 o
 -28   6   3      315.67      234.67     53.88 o
 -26   6   3      284.68      216.03     86.45 o
 -24   6   3      161.83      137.25     40.33 o
 -22   6   3      124.13      102.07     29.32 o
 -20   6   3      159.34      181.90     24.06 o
 -18   6   3       84.18       96.13     19.36 o
 -16   6   3     1140.18      967.52     55.11 o
 -14   6   3       67.66       22.93     15.57 o
 -12   6   3     1552.62     1607.97     41.83 o
 -10   6   3       70.69       47.30     10.73 o
  -8   6   3      684.10      745.52     31.75 o
  -6   6   3      696.78      721.18     31.64 o
  -4   6   3     1318.15     1361.07     37.18 o
  -2   6   3      132.65      147.95     14.94 o
   0   6   3       89.39       62.60     12.61 o
   2   6   3      223.55      207.14     15.32 o
   4   6   3      623.67      550.34     22.55 o
   6   6   3       31.00       25.29     10.70 o
   8   6   3      430.38      434.63     22.70 o
  10   6   3      160.98      193.29     17.93 o
  12   6   3      126.69      110.17     15.35 o
  14   6   3        6.53       10.55     11.53 o
  16   6   3       92.45      100.23     15.57 o
  18   6   3       86.70       51.81     14.32 o
  20   6   3        1.67       -7.09     17.41 o
  22   6   3        0.29       -8.68     16.93 o
  24   6   3        0.63      -16.61     25.73 o
  26   6   3        6.13       -0.10     31.90 o
  28   6   3        4.71       49.86     34.49 o
  30   6   3       91.94       99.66     40.49 o
  32   6   3        8.05        6.20     35.79 o
  34   6   3       14.23        1.57     46.49 o
 -35   7   3       78.13      128.39     54.95 o
 -33   7   3        2.88       -0.94     39.52 o
 -31   7   3       41.05       71.96     45.50 o
 -29   7   3        9.76        2.10     38.06 o
 -27   7   3       54.32       -8.68     33.61 o
 -25   7   3       43.61       17.87     27.43 o
 -23   7   3       31.93      -29.83     22.32 o
 -21   7   3      426.44      419.66     50.79 o
 -19   7   3      302.35      348.52     41.87 o
 -17   7   3      223.26      284.69     23.50 o
 -15   7   3      529.50      637.49     41.69 o
 -13   7   3       15.67        5.67     14.26 o
 -11   7   3     1220.39     1272.51     46.30 o
  -9   7   3       28.48       39.95     16.24 o
  -7   7   3       32.76       62.05     14.57 o
  -5   7   3      519.40      512.24     49.05 o
  -3   7   3     1038.33      951.97     32.77 o
  -1   7   3       51.12       56.94     13.30 o
   1   7   3       16.11        4.03     11.29 o
   3   7   3      226.09      232.29     18.95 o
   5   7   3      175.11      217.71     18.54 o
   7   7   3      582.13      595.66     27.19 o
   9   7   3       81.09       82.68     16.35 o
  11   7   3        0.33       -1.63     11.46 o
  13   7   3      851.13      714.96     62.57 o
  15   7   3       68.48       74.23     19.58 o
  17   7   3        6.18       -3.48     16.45 o
  19   7   3       96.21       56.70     19.72 o
  21   7   3      167.56      185.00     30.25 o
  23   7   3       46.53       37.08     31.77 o
  25   7   3       27.04        6.41     30.88 o
  27   7   3       35.86       39.82     33.72 o
  29   7   3      127.74      106.63     42.94 o
  31   7   3        0.86       -3.35     34.63 o
 -34   8   3       56.53       41.70     48.49 o
 -32   8   3        0.62        7.95     42.39 o
 -30   8   3        3.19      -19.11     38.52 o
 -28   8   3        5.49      -24.22     33.15 o
 -26   8   3        7.80       21.05     29.08 o
 -24   8   3       93.73       57.28     44.09 o
 -22   8   3      163.11      178.05     52.64 o
 -20   8   3      754.12      766.14     70.22 o
 -18   8   3      194.38      194.44     30.23 o
 -16   8   3      682.15      739.32     47.28 o
 -14   8   3        0.29      -18.08     17.65 o
 -12   8   3       95.44      121.90     18.79 o
 -10   8   3      168.18      186.14     22.25 o
  -8   8   3       71.78       66.69     16.93 o
  -6   8   3      993.58     1003.94     39.42 o
  -4   8   3       94.12      102.44     18.28 o
  -2   8   3      313.95      296.16     21.88 o
   0   8   3       70.20      122.29     17.39 o
   2   8   3     1044.44      964.65     36.17 o
   4   8   3       88.86       87.70     18.58 o
   6   8   3      842.48      850.84     33.10 o
   8   8   3      296.31      278.35     20.87 o
  10   8   3     1716.42     1852.64     61.87 o
  12   8   3        4.85       -6.01     17.83 o
  14   8   3      797.28      846.32     47.10 o
  16   8   3       42.94       43.92     17.85 o
  18   8   3       29.29       36.88     19.26 o
  20   8   3       33.74       12.82     18.80 o
  22   8   3       24.33       28.30     19.93 o
  24   8   3      108.60      130.96     74.62 o
  26   8   3      139.14      168.91     43.09 o
  28   8   3       11.88        7.41     35.26 o
  30   8   3        7.37       71.91     39.49 o
 -31   9   3        5.08       15.71     52.63 o
 -29   9   3        9.07      -10.76     31.11 o
 -27   9   3       11.51       51.12     33.71 o
 -25   9   3       63.38       57.39     32.97 o
 -23   9   3      120.16      114.35     37.12 o
 -21   9   3       17.33      -21.86     30.11 o
 -19   9   3      376.60      390.95     39.95 o
 -17   9   3        0.20       28.22     22.12 o
 -15   9   3       93.56      107.33     26.80 o
 -13   9   3      155.09      146.96     17.55 o
 -11   9   3       14.77       14.16     17.28 o
  -9   9   3       95.77      120.32     21.83 o
  -7   9   3      253.66      252.42     24.49 o
  -5   9   3       69.63       64.34     18.77 o
  -3   9   3       39.21       27.52     14.48 o
  -1   9   3      680.30      605.88     31.44 o
   1   9   3       90.36       93.70     17.86 o
   3   9   3      526.23      543.71     29.82 o
   5   9   3       17.73       -2.77     16.86 o
   7   9   3      121.14       98.49     20.88 o
   9   9   3      225.26      212.76     31.49 o
  11   9   3     1160.12     1198.36     52.13 o
  13   9   3       38.30       57.22     20.12 o
  15   9   3      151.29      130.65     24.67 o
  17   9   3      310.77      343.57     31.60 o
  19   9   3       84.44      136.89     27.28 o
  21   9   3       79.55       96.69     24.54 o
  23   9   3       76.88       34.64     27.38 o
  25   9   3       39.82      114.11     38.55 o
  27   9   3       10.19        6.44     34.03 o
  29   9   3        3.51        1.73     37.42 o
 -30  10   3        7.70       15.64     34.59 o
 -28  10   3        0.09      -21.79     34.63 o
 -26  10   3        0.03      -25.19     30.83 o
 -24  10   3       74.85       45.49     35.78 o
 -22  10   3       31.89       47.43     28.80 o
 -20  10   3      106.42       75.61     28.86 o
 -18  10   3        1.76       52.44     25.69 o
 -16  10   3       24.26       -0.24     22.33 o
 -14  10   3       38.36       27.36     24.08 o
 -12  10   3        0.72      -11.20     13.48 o
 -10  10   3      303.65      248.95     28.42 o
  -8  10   3       69.90       67.61     24.56 o
  -6  10   3      931.34      940.83     54.03 o
  -4  10   3      233.97      226.24     25.98 o
  -2  10   3      878.40      896.05     39.25 o
   0  10   3       86.56       56.05     18.65 o
   2  10   3     1741.87     1744.75     49.51 o
   4  10   3       29.25       28.75     20.52 o
   6  10   3     3029.40     3121.98     75.08 o
   8  10   3        0.98       15.63     19.11 o
  10  10   3      334.13      357.73     31.92 o
  12  10   3        2.78       21.53     19.07 o
  14  10   3      747.85      733.14     43.91 o
  16  10   3       92.65      107.87     24.94 o
  18  10   3      156.08      112.67     25.71 o
  20  10   3        9.61      -12.29     19.77 o
  22  10   3        0.19       20.43     25.27 o
  24  10   3        1.33       -6.51     32.59 o
  26  10   3       58.92       28.13     36.00 o
 -27  11   3        4.88      -38.34     25.56 o
 -25  11   3       77.16       57.93     38.64 o
 -23  11   3        0.06       -5.09     26.97 o
 -21  11   3       80.66       73.31     30.33 o
 -19  11   3        0.04       -4.44     26.11 o
 -17  11   3       63.48       71.00     28.04 o
 -15  11   3      139.44      211.05     34.56 o
 -13  11   3       26.56      -13.57     26.33 o
 -11  11   3      111.40      143.74     24.19 o
  -9  11   3      235.29      214.78     25.64 o
  -7  11   3      114.30      171.21     28.88 o
  -5  11   3       28.51       43.17     21.60 o
  -3  11   3       62.42       71.85     19.73 o
  -1  11   3     1194.23     1219.80     54.54 o
   1  11   3       17.78       46.55     18.63 o
   3  11   3      107.31      108.26     21.14 o
   5  11   3      101.27      105.21     24.42 o
   7  11   3        3.49        4.67     19.41 o
   9  11   3       16.11      -21.14     18.33 o
  11  11   3       46.30       63.13     22.99 o
  13  11   3        0.00      -20.27     17.68 o
  15  11   3        0.20       27.26     21.04 o
  17  11   3        0.43       -7.04     19.87 o
  19  11   3       12.07       49.85     27.32 o
  21  11   3        8.75       32.41     34.96 o
  23  11   3       29.16       36.37     34.94 o
 -24  12   3       13.09       -2.28     26.76 o
 -22  12   3        4.17      -28.79     26.77 o
 -20  12   3        0.32        2.57     27.77 o
 -18  12   3        1.49      -24.18     31.10 o
 -16  12   3        0.39      -17.68     23.09 o
 -14  12   3      147.17      122.59     32.55 o
 -12  12   3      138.32      159.35     35.64 o
 -10  12   3        0.41        8.36     23.91 o
  -8  12   3      112.71       67.87     29.43 o
  -6  12   3      205.38      143.27     32.59 o
  -4  12   3        0.00        1.87     19.92 o
  -2  12   3      125.85      147.53     26.53 o
   0  12   3        4.95       -0.62     18.92 o
   2  12   3       67.23       50.54     20.08 o
   4  12   3      264.66      191.89     24.92 o
   6  12   3       14.09       -7.30     19.79 o
   8  12   3       60.12       16.96     22.39 o
  10  12   3        5.17       -5.99     22.48 o
  12  12   3       43.89       50.67     22.70 o
  14  12   3       19.52       24.59     21.51 o
  16  12   3       15.37       53.31     24.70 o
  18  12   3       10.82       22.58     27.77 o
  20  12   3       17.04       83.42     37.19 o
 -21  13   3        2.58       31.36     33.51 o
 -19  13   3       18.37       64.84     31.46 o
 -17  13   3        1.48       -5.87     29.02 o
 -15  13   3        1.95        6.22     28.02 o
 -13  13   3       62.81       53.44     30.92 o
 -11  13   3       26.86       10.19     25.46 o
  -9  13   3       26.46       33.37     28.18 o
  -7  13   3       11.98       14.10     25.86 o
  -5  13   3       35.95       35.55     24.22 o
  -3  13   3       31.59       21.74     33.74 o
  -1  13   3        4.02      -24.19     20.87 o
   1  13   3       26.80       18.91     26.48 o
   3  13   3       40.86       53.28     39.09 o
   5  13   3       48.96       54.14     21.73 o
   7  13   3        4.04       -2.65     22.05 o
   9  13   3       12.80      -30.19     21.65 o
  11  13   3        5.14      -11.78     21.40 o
  13  13   3        0.32      -12.40     22.43 o
  15  13   3       45.25       50.07     29.66 o
  17  13   3        7.00       17.52     36.30 o
 -14  14   3        0.21       51.38     31.20 o
 -12  14   3       35.18       -6.27     25.31 o
 -10  14   3        0.77        5.56     25.85 o
  -8  14   3       36.15       57.60     44.88 o
  -6  14   3       16.95      -28.61     23.73 o
  -4  14   3        4.97       16.96     36.39 o
  -2  14   3        5.40       -9.87     26.63 o
   0  14   3        8.27       13.04     24.60 o
   2  14   3       41.50       77.13     31.11 o
   4  14   3       32.69        8.80     23.20 o
   6  14   3       55.23       53.11     22.42 o
   8  14   3        1.53      -32.28     21.52 o
  10  14   3       25.67       17.61     24.15 o
  12  14   3       42.86      105.90     30.75 o
  -5  15   3        3.82      -35.40     26.26 o
  -3  15   3        0.07      -17.32     27.19 o
  -1  15   3        1.80      -29.71     27.53 o
   1  15   3        0.86       22.62     28.15 o
 -38   0   4        9.53      -37.64     54.86 o
 -36   0   4       81.48       67.62     63.79 o
 -34   0   4       43.16       75.91     61.88 o
 -32   0   4      479.86      586.44    103.38 o
 -30   0   4       14.48      -13.29     30.85 o
 -28   0   4      139.76      161.12     27.93 o
 -26   0   4      128.22      155.82     39.28 o
 -24   0   4      279.76      283.46     30.06 o
 -22   0   4      466.38      517.30     35.43 o
 -20   0   4       92.75      135.51     36.93 o
 -18   0   4      217.18      219.26     23.96 o
 -16   0   4      120.06      105.07     18.47 o
 -14   0   4     2247.71     2222.55     56.71 o
 -12   0   4    14299.37    14257.98    195.03 o
 -10   0   4     5089.07     5125.81     88.22 o
  -8   0   4     1334.61     1376.00     39.67 o
  -6   0   4     3197.36     3516.34     75.23 o
  -4   0   4    20532.54    20763.77    274.18 o
  -2   0   4     4774.75     4750.92     92.75 o
   0   0   4    26797.71    27339.24    366.76 o
   2   0   4     2041.51     1888.75     96.58 o
   4   0   4     4499.46     4863.25     64.13 o
   6   0   4      300.64      280.75     20.37 o
   8   0   4      446.68      475.73     29.77 o
  10   0   4     3223.86     3050.62     74.76 o
  12   0   4      515.90      572.73     39.72 o
  14   0   4      386.50      276.38     52.01 o
  16   0   4      249.06      290.96     43.71 o
  18   0   4     1263.35     1385.94     80.80 o
  20   0   4     1011.94      965.25     62.97 o
  22   0   4       90.42       87.59     43.70 o
  24   0   4        9.27        0.62     27.43 o
  26   0   4       42.82       55.31     33.42 o
  28   0   4        5.80      -33.77     27.43 o
  30   0   4      249.68      239.31     47.00 o
  32   0   4        1.39       12.34     36.63 o
  34   0   4       59.77       59.03     41.82 o
 -39   1   4        0.10       18.11     48.16 o
 -37   1   4      203.89      236.58     64.75 o
 -35   1   4        6.46       26.59     40.14 o
 -33   1   4       57.48       31.65     30.15 o
 -31   1   4       45.34       16.79     23.38 o
 -29   1   4       83.78       70.73     28.73 o
 -27   1   4      164.07      144.26     18.52 o
 -25   1   4      205.09      233.47     19.80 o
 -23   1   4      342.68      330.52     20.91 o
 -21   1   4       15.22       -4.95     11.86 o
 -19   1   4       49.72       36.03     12.22 o
 -17   1   4        2.17      -10.92      9.84 o
 -15   1   4        2.17        0.44      8.00 o
 -13   1   4     4471.12     4736.25     56.45 o
 -11   1   4      726.82      809.42     21.68 o
  -9   1   4       44.27       42.23      8.23 o
  -7   1   4     2093.28     2100.72     36.45 o
  -5   1   4     5484.98     5827.41     73.70 o
  -3   1   4      514.70      496.50     21.99 o
  -1   1   4     2438.96     2588.77     46.25 o
   1   1   4      778.94      849.57     19.00 o
   3   1   4       38.40       53.97      8.30 o
   5   1   4     4669.16     4633.07     54.40 o
   7   1   4      617.79      660.52     27.35 o
   9   1   4      121.35      129.42      9.51 o
  11   1   4      249.14      224.91     13.85 o
  13   1   4      252.34      262.06     19.83 o
  15   1   4       27.53       18.39     12.76 o
  17   1   4      810.26      801.07     47.45 o
  19   1   4       90.04       92.84     19.49 o
  21   1   4      191.68      228.42     25.81 o
  23   1   4       42.16       86.07     21.09 o
  25   1   4       58.31       11.50     19.81 o
  27   1   4       11.82       31.28     22.74 o
  29   1   4       48.65       66.93     25.23 o
  31   1   4      265.50      365.77     38.40 o
  33   1   4       57.49      103.43     29.11 o
  35   1   4       61.04       99.09     31.99 o
 -38   2   4       79.04       92.22    100.15 o
 -36   2   4        1.14       13.68     43.38 o
 -34   2   4      142.04      171.73     51.96 o
 -32   2   4       28.99       -3.63     47.56 o
 -30   2   4       60.00       53.58     29.21 o
 -28   2   4       12.73        1.36     25.89 o
 -26   2   4       25.13       28.12     17.63 o
 -24   2   4     1046.06     1158.79     32.79 o
 -22   2   4        4.37        1.63     10.89 o
 -20   2   4       91.03       70.58     14.77 o
 -18   2   4       21.09       20.47      9.93 o
 -16   2   4      202.00      196.75     14.95 o
 -14   2   4     1254.39     1251.74     23.77 o
 -12   2   4       29.58       31.39      8.90 o
 -10   2   4       19.28       -1.55      7.05 o
  -8   2   4      197.17      201.97     15.65 o
  -6   2   4      445.28      430.29     16.44 o
  -4   2   4        0.92        8.57      7.02 o
  -2   2   4      823.05      708.17     26.92 o
   0   2   4       89.86       66.98      7.78 o
   2   2   4        0.00       -5.91      6.65 o
   4   2   4     7990.17     7546.42     77.06 o
   6   2   4      816.53      761.10     22.95 o
   8   2   4     2171.14     2093.45     26.50 o
  10   2   4      210.98      212.46     13.50 o
  12   2   4       46.67       36.20     11.71 o
  14   2   4     1308.52     1361.21     36.63 o
  16   2   4      297.52      294.37     29.05 o
  18   2   4        1.99       -8.69     12.77 o
  20   2   4        3.80        1.93     15.95 o
  22   2   4       19.84       37.82     19.30 o
  24   2   4        0.04      -18.49     20.72 o
  26   2   4      115.72      191.72     33.45 o
  28   2   4       73.67       40.17     36.69 o
  30   2   4       49.64      120.57     33.93 o
  32   2   4       49.98       38.80     32.26 o
  34   2   4       59.40      108.17     38.19 o
 -37   3   4       32.65       49.57     48.61 o
 -35   3   4       87.87       90.14     37.62 o
 -33   3   4      139.09      127.75     36.57 o
 -31   3   4       73.38       76.32     33.28 o
 -29   3   4       35.30      -10.12     25.68 o
 -27   3   4      134.07      126.23     32.40 o
 -25   3   4      725.08      793.77     53.41 o
 -23   3   4       64.92       88.12     26.69 o
 -21   3   4      183.09      204.60     31.50 o
 -19   3   4        1.88        7.00     16.97 o
 -17   3   4        9.04       14.02     11.43 o
 -15   3   4        7.86        0.94     10.96 o
 -13   3   4       32.16       31.39      9.20 o
 -11   3   4       16.94       18.90      9.88 o
  -9   3   4     2600.14     2784.16     45.76 o
  -7   3   4     5002.71     5283.23     66.34 o
  -5   3   4      827.09      787.60     26.71 o
  -3   3   4     3119.98     3376.34     53.21 o
  -1   3   4        8.52       -0.21      7.61 o
   1   3   4     5075.72     5610.06     62.50 o
   3   3   4      951.56      932.28     29.07 o
   5   3   4     2638.89     2974.31     36.72 o
   7   3   4      436.43      507.06     15.00 o
   9   3   4     1402.71     1430.30     27.14 o
  11   3   4        0.00        4.78      9.82 o
  13   3   4      479.04      451.46     22.08 o
  15   3   4      506.18      461.83     46.04 o
  17   3   4      155.93      202.57     21.11 o
  19   3   4      315.29      341.75     29.94 o
  21   3   4       62.54       73.12     21.54 o
  23   3   4      368.02      271.30     31.17 o
  25   3   4       82.37       64.07     42.77 o
  27   3   4        8.42        6.39     24.42 o
  29   3   4        7.33       10.03     48.15 o
  31   3   4        3.03       22.64     50.07 o
  33   3   4        6.82      -25.74     40.14 o
 -38   4   4        3.81        2.15     52.31 o
 -36   4   4       16.83       21.64     34.47 o
 -34   4   4        0.28      -25.53     41.79 o
 -32   4   4      203.92      187.98     40.33 o
 -30   4   4        2.01       29.03     30.62 o
 -28   4   4      267.09      216.13     37.76 o
 -26   4   4        1.21       -9.13     23.98 o
 -24   4   4       18.13        0.15     25.52 o
 -22   4   4        2.12       27.72     23.48 o
 -20   4   4     1502.20     1671.40     63.44 o
 -18   4   4      769.31      773.56     41.47 o
 -16   4   4      666.69      705.45     45.42 o
 -14   4   4       41.16       12.52     13.74 o
 -12   4   4     1071.05     1113.91     24.43 o
 -10   4   4     6663.37     6722.34     77.81 o
  -8   4   4        0.02       24.34     11.61 o
  -6   4   4      140.38      166.21     16.76 o
  -4   4   4       58.56       47.32      9.68 o
  -2   4   4      143.73      119.68     11.58 o
   0   4   4     1304.08     1237.04     32.54 o
   2   4   4      416.37      476.68     18.40 o
   4   4   4       27.46       19.98      8.00 o
   6   4   4      959.64      981.77     29.54 o
   8   4   4     1404.45     1569.16     32.05 o
  10   4   4       12.78        8.75      9.93 o
  12   4   4      401.12      384.26     20.80 o
  14   4   4      743.04      698.20     27.89 o
  16   4   4       32.92        6.48     12.46 o
  18   4   4       25.01       36.74     19.98 o
  20   4   4      488.42      535.66     43.13 o
  22   4   4       40.93       32.09     24.55 o
  24   4   4      774.09      859.60     50.95 o
  26   4   4      254.65      285.95     33.49 o
  28   4   4       76.04       83.83     28.72 o
  30   4   4       68.90       80.75     42.34 o
  32   4   4        8.27       43.17     44.18 o
 -37   5   4        2.65      -13.25     82.96 o
 -35   5   4       44.46       42.86     45.08 o
 -33   5   4      102.01       69.82     36.98 o
 -31   5   4      101.55      166.48     38.79 o
 -29   5   4       12.86       15.00     29.41 o
 -27   5   4       95.01       83.41     39.21 o
 -25   5   4       16.57       45.27     26.22 o
 -23   5   4      795.05      851.41     57.69 o
 -21   5   4      456.27      475.17     43.82 o
 -19   5   4      100.99       57.78     24.78 o
 -17   5   4       15.27       11.82     18.44 o
 -15   5   4     1410.19     1403.23     48.59 o
 -13   5   4      157.22      136.03     11.90 o
 -11   5   4     2653.43     2922.00     49.02 o
  -9   5   4      937.88      986.21     25.65 o
  -7   5   4        0.03        3.15      8.00 o
  -5   5   4       11.54        4.89      9.85 o
  -3   5   4       85.01       94.56     12.49 o
  -1   5   4      517.81      575.80     18.60 o
   1   5   4     1033.47     1149.56     26.81 o
   3   5   4       94.97       74.45     10.96 o
   5   5   4      418.70      420.85     21.22 o
   7   5   4      820.62      839.59     27.21 o
   9   5   4      295.01      303.23     22.28 o
  11   5   4       51.38       48.36     11.85 o
  13   5   4        0.25      -10.77     11.14 o
  15   5   4       14.64        3.15     12.37 o
  17   5   4        8.42      -11.06     12.92 o
  19   5   4       75.31       56.50     24.58 o
  21   5   4      135.84      153.85     25.74 o
  23   5   4      212.52      210.93     29.15 o
  25   5   4        8.68       62.17     30.14 o
  27   5   4       14.58        6.25     29.78 o
  29   5   4       43.43       42.66     34.42 o
  31   5   4        6.27       47.76     48.80 o
  33   5   4       57.00      -34.80     43.76 o
 -36   6   4        0.34      -49.21     32.80 o
 -34   6   4        8.66       26.58     35.25 o
 -32   6   4      111.44      140.91     40.05 o
 -30   6   4      175.24      248.58     42.69 o
 -28   6   4        5.18        3.82     28.34 o
 -26   6   4      194.85      211.42     68.03 o
 -24   6   4       25.61        1.94     24.29 o
 -22   6   4        4.26       39.69     25.35 o
 -20   6   4       57.62       27.09     24.46 o
 -18   6   4       75.02       63.00     24.03 o
 -16   6   4      254.12      240.91     27.16 o
 -14   6   4      148.32      138.24     13.87 o
 -12   6   4     1272.42     1328.30     32.12 o
 -10   6   4       19.82       36.75     12.13 o
  -8   6   4       25.21       22.31     13.45 o
  -6   6   4     1086.96     1008.65     30.90 o
  -4   6   4      685.49      803.11     27.85 o
  -2   6   4       98.00       93.51     16.92 o
   0   6   4     1282.12     1212.98     32.37 o
   2   6   4       30.50       17.90     11.10 o
   4   6   4      805.60      823.52     29.69 o
   6   6   4      366.95      405.02     23.59 o
   8   6   4       75.00       54.63     13.59 o
  10   6   4        5.46       11.40     11.83 o
  12   6   4        0.01      -11.74     11.72 o
  14   6   4       71.08       81.75     16.04 o
  16   6   4        1.48       -0.41     13.82 o
  18   6   4        5.67      -12.13     13.88 o
  20   6   4       28.31       16.30     19.58 o
  22   6   4        0.65       -5.39     25.80 o
  24   6   4       71.27      106.55     43.01 o
  26   6   4       29.55       44.90     33.07 o
  28   6   4       40.36       34.45     34.56 o
  30   6   4        5.32       26.59     36.73 o
  32   6   4       55.02       31.90     48.26 o
 -35   7   4        1.80       24.60     35.91 o
 -33   7   4        0.26       11.36     33.13 o
 -31   7   4       29.06        1.44     53.19 o
 -29   7   4       10.32       38.73     30.84 o
 -27   7   4      136.29      108.64     33.73 o
 -25   7   4      139.79      170.52     36.69 o
 -23   7   4      277.00      192.33     55.13 o
 -21   7   4      807.50      723.48     48.43 o
 -19   7   4      831.33      745.92     47.23 o
 -17   7   4        1.44       20.40     21.28 o
 -15   7   4       51.01       54.56     20.12 o
 -13   7   4      230.79      242.85     21.66 o
 -11   7   4       98.32       79.76     15.40 o
  -9   7   4      127.29      118.11     19.21 o
  -7   7   4     1178.61     1153.92     35.55 o
  -5   7   4       13.94       26.76     12.39 o
  -3   7   4     1810.08     1916.41     50.40 o
  -1   7   4       58.40       38.63     12.83 o
   1   7   4      335.64      325.66     26.67 o
   3   7   4        5.88       -3.91     11.46 o
   5   7   4      316.34      342.10     30.11 o
   7   7   4      237.03      236.72     20.51 o
   9   7   4      272.58      293.13     22.79 o
  11   7   4       83.91      120.66     20.12 o
  13   7   4      203.45      205.89     28.79 o
  15   7   4       14.03      -15.32     15.24 o
  17   7   4        2.69      -20.16     13.44 o
  19   7   4      198.55      179.02     30.39 o
  21   7   4        3.45       11.26     20.82 o
  23   7   4       11.66       -4.30     27.02 o
  25   7   4        0.85      -12.84     29.36 o
  27   7   4      217.35      339.38     61.50 o
  29   7   4       24.05      -31.48     33.78 o
 -32   8   4        0.11      -31.51     31.72 o
 -30   8   4       65.68       75.67     35.68 o
 -28   8   4        1.64      -41.43     27.62 o
 -26   8   4        0.08      -18.06     27.15 o
 -24   8   4       48.66       48.74     30.59 o
 -22   8   4      332.63      272.67     45.40 o
 -20   8   4      342.93      348.43     37.47 o
 -18   8   4        2.15        1.85     21.54 o
 -16   8   4      133.81      110.11     23.42 o
 -14   8   4      607.22      708.29     39.06 o
 -12   8   4      139.44      140.53     21.97 o
 -10   8   4     1287.08     1296.98     46.48 o
  -8   8   4      433.61      414.79     29.63 o
  -6   8   4      449.52      438.78     31.73 o
  -4   8   4     1022.88     1019.03     37.32 o
  -2   8   4      124.77      109.87     21.04 o
   0   8   4     1024.81     1103.33     38.50 o
   2   8   4      336.59      385.73     29.82 o
   4   8   4        2.82       24.35     13.68 o
   6   8   4        0.01       -1.84     12.08 o
   8   8   4      106.28      100.82     17.59 o
  10   8   4       27.58       27.38     15.19 o
  12   8   4      820.97      730.81     45.01 o
  14   8   4       13.30       -3.80     17.98 o
  16   8   4       72.55       67.33     21.13 o
  18   8   4       94.84       92.06     22.78 o
  20   8   4       22.02        8.61     19.14 o
  22   8   4       10.46       21.20     21.04 o
  24   8   4        3.26      -39.40     28.68 o
  26   8   4      164.00      185.57     48.25 o
  28   8   4        0.03       -2.53     33.29 o
 -31   9   4       53.39       77.93     63.88 o
 -29   9   4       18.49      -42.27     31.09 o
 -27   9   4        5.59      -32.80     28.67 o
 -25   9   4        9.00       -5.58     30.98 o
 -23   9   4        0.10        2.68     24.20 o
 -21   9   4      442.10      484.92     45.33 o
 -19   9   4      268.44      208.01     33.11 o
 -17   9   4      133.46      151.07     30.03 o
 -15   9   4      208.35      219.48     28.62 o
 -13   9   4      183.68      263.54     41.89 o
 -11   9   4      532.04      572.35     37.64 o
  -9   9   4       56.85      106.13     22.01 o
  -7   9   4     1654.02     1824.85     47.88 o
  -5   9   4        1.03      -14.73     22.06 o
  -3   9   4     2638.04     2729.58     62.34 o
  -1   9   4       27.27       22.18     19.73 o
   1   9   4      270.91      232.15     23.15 o
   3   9   4      339.30      394.46     36.56 o
   5   9   4      956.36      982.74     42.40 o
   7   9   4       70.49       71.35     17.88 o
   9   9   4      237.60      187.01     22.52 o
  11   9   4        9.58        5.61     17.95 o
  13   9   4      298.50      305.11     30.72 o
  15   9   4       63.79       38.14     20.66 o
  17   9   4       20.32       38.42     21.17 o
  19   9   4       40.41       37.88     21.97 o
  21   9   4       12.42       66.70     22.42 o
  23   9   4       47.42      100.09     27.12 o
  25   9   4       56.84       76.35     39.02 o
  27   9   4        5.14       46.92     44.67 o
 -28  10   4        8.59      -18.79     35.42 o
 -26  10   4        2.27      -10.25     26.58 o
 -24  10   4        1.69       17.00     27.20 o
 -22  10   4        3.84        6.59     26.64 o
 -20  10   4       48.27       39.60     25.55 o
 -18  10   4       56.07       53.21     28.41 o
 -16  10   4      115.68      106.96     26.13 o
 -14  10   4       25.99       -0.06     20.68 o
 -12  10   4       11.70       10.74     18.75 o
 -10  10   4      477.22      462.65     47.35 o
  -8  10   4       25.19       52.48     20.45 o
  -6  10   4       38.21       29.63     17.22 o
  -4  10   4      154.61      160.20     22.35 o
  -2  10   4        0.71       -1.30     16.64 o
   0  10   4      142.92      190.15     23.44 o
   2  10   4      709.14      685.50     36.92 o
   4  10   4        0.53       -9.34     15.41 o
   6  10   4      357.48      369.55     30.44 o
   8  10   4      283.59      260.42     28.60 o
  10  10   4        6.12      -21.90     14.60 o
  12  10   4        0.03       11.05     20.06 o
  14  10   4        0.40      -15.14     19.39 o
  16  10   4       51.92        5.67     21.03 o
  18  10   4        4.55        7.03     21.81 o
  20  10   4        8.34        0.23     21.97 o
  22  10   4      112.06      151.56     29.14 o
  24  10   4        0.68       -4.26     33.05 o
 -25  11   4       24.38       28.11     29.64 o
 -23  11   4        5.00      -19.27     27.86 o
 -21  11   4        0.13      -22.24     26.56 o
 -19  11   4       24.49      -23.07     24.42 o
 -17  11   4       45.52       35.71     24.99 o
 -15  11   4       15.22       13.10     25.42 o
 -13  11   4        4.91      -25.61     19.08 o
 -11  11   4       86.12       80.08     29.82 o
  -9  11   4       31.71       14.08     19.24 o
  -7  11   4       17.13       -7.34     17.33 o
  -5  11   4      222.88      250.88     28.06 o
  -3  11   4      241.25      288.15     27.72 o
  -1  11   4        6.26        0.77     20.30 o
   1  11   4      614.22      690.42     38.08 o
   3  11   4      116.05      122.06     22.31 o
   5  11   4      280.16      249.66     30.29 o
   7  11   4      163.65      125.44     22.85 o
   9  11   4        0.49       -1.77     17.21 o
  11  11   4        0.02        9.24     17.65 o
  13  11   4        1.28        3.45     25.86 o
  15  11   4        2.10       14.23     21.88 o
  17  11   4       11.79       14.02     23.15 o
  19  11   4        1.32        6.62     24.10 o
  21  11   4       59.77        9.72     32.00 o
 -22  12   4        0.62      -39.17     27.82 o
 -20  12   4       11.78        3.26     25.21 o
 -18  12   4        4.84      -32.43     23.12 o
 -16  12   4       68.64       66.84     28.97 o
 -14  12   4       21.17       21.11     24.54 o
 -12  12   4       34.05       41.75     24.73 o
 -10  12   4       49.29        2.41     26.73 o
  -8  12   4      207.62      275.17     33.33 o
  -6  12   4       27.81       27.14     19.80 o
  -4  12   4       58.65       42.59     20.56 o
  -2  12   4       63.77       82.01     27.77 o
   0  12   4        2.14       12.23     17.86 o
   2  12   4       47.40       82.70     21.86 o
   4  12   4       51.22       50.09     20.55 o
   6  12   4        9.33      -15.24     17.21 o
   8  12   4      305.11      291.79     29.70 o
  10  12   4        5.80        5.76     18.64 o
  12  12   4       11.06       -7.55     17.42 o
  14  12   4        2.46        1.70     22.42 o
  16  12   4       42.17       76.18     27.09 o
  18  12   4        0.67       21.07     31.37 o
 -19  13   4       44.63       24.15     28.61 o
 -17  13   4        0.18        1.81     26.33 o
 -15  13   4       58.05       72.13     32.67 o
 -13  13   4       14.45      -23.38     24.67 o
 -11  13   4      169.97      160.55     32.18 o
  -9  13   4       11.53       17.07     26.00 o
  -7  13   4       78.23       84.04     28.75 o
  -5  13   4        0.01       -8.35     23.79 o
  -3  13   4        0.68      -16.42     22.94 o
  -1  13   4        8.42      -15.54     19.29 o
   1  13   4       29.35       -6.72     19.91 o
   3  13   4       24.71       -6.65     19.81 o
   5  13   4       12.96        6.42     19.75 o
   7  13   4       12.67      -20.12     18.24 o
   9  13   4        8.16       13.98     19.73 o
  11  13   4        8.12       13.85     21.79 o
  13  13   4       25.44       27.56     21.94 o
 -12  14   4        5.85       34.06     28.90 o
 -10  14   4        0.67      -19.60     28.28 o
  -8  14   4        5.70      -13.54     28.39 o
  -6  14   4       11.96       -6.68     29.29 o
  -4  14   4        0.50       -4.60     33.29 o
  -2  14   4       10.38       39.84     33.79 o
   0  14   4        1.44      -23.55     26.47 o
   2  14   4        0.03        7.13     22.87 o
   4  14   4        0.08      -26.87     20.52 o
   6  14   4        0.48        3.73     22.69 o
   8  14   4        5.14       -7.74     22.95 o
 -37   1   5       46.45      112.41     62.83 o
 -35   1   5        1.09      -57.46     38.31 o
 -33   1   5        2.39       57.49     42.16 o
 -31   1   5      164.84      174.46     37.96 o
 -29   1   5        0.02      -18.78     22.08 o
 -27   1   5        0.75       -6.92     18.06 o
 -25   1   5      276.53      278.90     21.83 o
 -23   1   5      154.59      162.86     18.33 o
 -21   1   5      247.73      238.84     19.34 o
 -19   1   5       31.66       12.41     11.92 o
 -17   1   5        1.31       -4.67     10.47 o
 -15   1   5      151.44      121.03     14.15 o
 -13   1   5     2635.86     2725.15     46.54 o
 -11   1   5       26.70       26.06     11.08 o
  -9   1   5     2036.25     2001.11     38.40 o
  -7   1   5        7.92       -3.33     10.80 o
  -5   1   5       43.93       36.95     11.84 o
  -3   1   5      124.27      119.95     14.88 o
  -1   1   5       43.83       19.38     15.36 o
   1   1   5     2728.43     2913.92     47.12 o
   3   1   5       16.55       29.32      7.99 o
   5   1   5      186.06      132.24     12.61 o
   7   1   5       47.60       15.24      9.98 o
   9   1   5     1004.77      962.26     40.09 o
  11   1   5       79.94       51.66     23.91 o
  13   1   5       23.19       37.11      9.17 o
  15   1   5       75.08       44.64     13.62 o
  17   1   5      740.46      742.11     37.70 o
  19   1   5        0.56      -23.85     15.90 o
  21   1   5      103.47      118.04     23.11 o
  23   1   5      127.63      124.98     24.21 o
  25   1   5       84.96      103.74     51.93 o
  27   1   5        4.19        6.85     28.62 o
  29   1   5        0.51        1.79     32.68 o
  31   1   5       27.14      -31.90     34.78 o
  33   1   5       29.15       30.88     36.74 o
 -38   2   5      178.37      342.21     68.39 o
 -36   2   5        8.58       83.28     45.65 o
 -34   2   5        0.53       16.45     46.25 o
 -32   2   5      152.72       25.49     31.24 o
 -30   2   5      100.65       82.56     28.11 o
 -28   2   5       59.93       53.18     26.61 o
 -26   2   5      993.85      887.55     49.12 o
 -24   2   5       81.63      101.06     17.16 o
 -22   2   5      291.89      265.82     23.30 o
 -20   2   5       67.27       59.57     13.22 o
 -18   2   5     1265.27     1281.75     33.95 o
 -16   2   5        8.93        2.49      9.82 o
 -14   2   5     1396.63     1250.87     32.04 o
 -12   2   5       59.80       33.36     10.12 o
 -10   2   5      389.29      441.63     22.74 o
  -8   2   5      344.00      372.20     17.01 o
  -6   2   5     1300.76     1281.52     31.08 o
  -4   2   5     1452.13     1461.34     32.88 o
  -2   2   5      145.01      116.48     25.17 o
   0   2   5      965.96      902.00     20.15 o
   2   2   5     1810.01     1782.64     30.72 o
   4   2   5     1618.05     1577.02     31.12 o
   6   2   5      827.12      829.22     26.11 o
   8   2   5     2189.37     2146.07     51.05 o
  10   2   5      253.56      227.24     21.38 o
  12   2   5     1199.27     1283.79     41.46 o
  14   2   5      124.84      123.78     20.03 o
  16   2   5       21.99       27.51     14.62 o
  18   2   5       62.64       36.74     16.23 o
  20   2   5        4.13       -0.95     15.18 o
  22   2   5      273.30      313.19     30.41 o
  24   2   5        7.29       36.25     21.38 o
  26   2   5       46.82       31.27     26.08 o
  28   2   5       15.57       -3.83     30.21 o
  30   2   5        1.19       22.25     33.37 o
  32   2   5        1.29       39.95     39.20 o
 -37   3   5       74.36       94.76     77.19 o
 -35   3   5        9.75       22.12     93.42 o
 -33   3   5       29.51        5.03     32.23 o
 -31   3   5      201.90      171.19     38.18 o
 -29   3   5       11.53       -3.00     23.65 o
 -27   3   5       18.28       57.45     25.60 o
 -25   3   5     1849.27     1831.65     73.77 o
 -23   3   5     1231.45     1219.51     55.91 o
 -21   3   5      109.14       99.31     17.73 o
 -19   3   5      542.20      484.68     27.51 o
 -17   3   5      258.42      254.29     21.54 o
 -15   3   5     1290.95     1233.51     33.04 o
 -13   3   5     1610.82     1568.94     46.38 o
 -11   3   5      371.80      347.50     20.50 o
  -9   3   5     1103.35     1092.60     33.78 o
  -7   3   5      569.44      606.56     36.49 o
  -5   3   5      396.65      424.31     22.71 o
  -3   3   5      176.80      153.98     22.80 o
  -1   3   5      728.44      636.57     19.98 o
   1   3   5     2341.11     2320.03     37.88 o
   3   3   5      163.38      182.97     14.60 o
   5   3   5        7.54       40.87     12.12 o
   7   3   5     2219.93     2065.52     49.90 o
   9   3   5      526.55      499.95     29.79 o
  11   3   5      141.81      142.77     15.58 o
  13   3   5       80.51      113.87     18.66 o
  15   3   5      279.88      311.78     23.03 o
  17   3   5      386.21      373.40     26.75 o
  19   3   5      596.87      641.45     34.82 o
  21   3   5      842.84      941.45     43.33 o
  23   3   5       55.01       65.81     21.32 o
  25   3   5      262.60      335.43     40.23 o
  27   3   5        5.40      -11.36     29.97 o
  29   3   5       96.27       47.12     34.63 o
  31   3   5        5.85      145.44     63.15 o
 -36   4   5       31.11      -25.53     55.93 o
 -34   4   5       13.80       -4.45     31.76 o
 -32   4   5      129.66       73.99     33.79 o
 -30   4   5       52.77       64.30     28.87 o
 -28   4   5       37.53       36.13     30.11 o
 -26   4   5     1054.14     1139.73     58.63 o
 -24   4   5        0.02      -14.68     20.50 o
 -22   4   5       17.15       -2.99     21.03 o
 -20   4   5      218.57      266.59     29.83 o
 -18   4   5      143.02      148.43     24.13 o
 -16   4   5       14.18        6.30     14.38 o
 -14   4   5     1448.53     1373.51     43.82 o
 -12   4   5       57.96       66.85     14.57 o
 -10   4   5     1106.18     1104.22     43.50 o
  -8   4   5      116.57      122.44     19.56 o
  -6   4   5        0.35      -17.40     11.60 o
  -4   4   5        0.78       39.87     14.11 o
  -2   4   5       29.57       36.85     13.80 o
   0   4   5        9.02        9.15     11.14 o
   2   4   5     1267.24     1327.30     46.55 o
   4   4   5        9.61        9.47     12.61 o
   6   4   5       22.87        0.00     13.46 o
   8   4   5     1768.80     1739.83     46.90 o
  10   4   5        0.05        4.60      9.50 o
  12   4   5      742.79      671.45     25.42 o
  14   4   5       11.95       17.44     12.09 o
  16   4   5        4.82       12.89     13.95 o
  18   4   5      103.50      113.00     19.54 o
  20   4   5       76.60       60.33     18.98 o
  22   4   5       34.01       64.37     21.87 o
  24   4   5        2.97      -21.83     19.88 o
  26   4   5        1.99      -31.58     24.67 o
  28   4   5       59.29      -35.09     47.84 o
  30   4   5        5.89       26.15     51.03 o
 -35   5   5       34.74      -41.41     29.74 o
 -33   5   5       10.50        3.32     29.42 o
 -31   5   5      141.63      172.91     39.96 o
 -29   5   5       39.81       -5.10     25.79 o
 -27   5   5      157.16       88.81     41.84 o
 -25   5   5       88.91      105.65     28.54 o
 -23   5   5        1.68       -8.39     21.95 o
 -21   5   5      176.47      249.32     31.02 o
 -19   5   5      198.62      141.13     26.77 o
 -17   5   5       43.32       81.78     23.80 o
 -15   5   5       86.24      119.13     23.67 o
 -13   5   5      797.61      754.29     30.60 o
 -11   5   5     1378.02     1407.81     64.17 o
  -9   5   5        0.18        2.97     16.05 o
  -7   5   5      212.80      252.94     25.24 o
  -5   5   5      197.06      172.11     27.90 o
  -3   5   5       25.24       12.88     14.32 o
  -1   5   5     3052.08     3269.41     72.78 o
   1   5   5      573.48      572.73     34.78 o
   3   5   5     1810.15     1848.16     39.36 o
   5   5   5       96.26       74.80     12.16 o
   7   5   5      519.73      606.79     37.44 o
   9   5   5        7.92       25.70     10.44 o
  11   5   5      143.84      140.44     15.66 o
  13   5   5      205.91      193.19     17.97 o
  15   5   5       80.10       95.60     16.04 o
  17   5   5      249.11      250.37     21.56 o
  19   5   5        4.52      -12.93     19.09 o
  21   5   5      118.88      110.29     21.66 o
  23   5   5        8.36       41.59     23.15 o
  25   5   5      170.13      216.92     50.87 o
  27   5   5       77.12       51.14     42.74 o
  29   5   5      115.32      101.27     45.39 o
 -34   6   5       22.33       -0.61     46.03 o
 -32   6   5       42.65        4.32     36.32 o
 -30   6   5        3.82      -17.02     26.46 o
 -28   6   5       82.70       89.68     35.36 o
 -26   6   5       13.89       -1.92     24.44 o
 -24   6   5      130.80      107.99     28.47 o
 -22   6   5        2.15       32.23     22.95 o
 -20   6   5      719.34      769.33     58.28 o
 -18   6   5      429.74      423.82     38.10 o
 -16   6   5     1117.18     1148.08     56.02 o
 -14   6   5       57.80       65.27     19.38 o
 -12   6   5     1868.72     2026.71     46.44 o
 -10   6   5        3.97       -5.96     24.00 o
  -8   6   5     1059.60     1072.37     37.33 o
  -6   6   5     1169.74     1258.32     37.79 o
  -4   6   5      270.96      245.94     20.26 o
  -2   6   5      134.40      112.91     16.22 o
   0   6   5      197.05      192.51     21.23 o
   2   6   5      220.48      186.53     19.15 o
   4   6   5       59.11       75.47     12.14 o
   6   6   5        4.59      -14.03     10.17 o
   8   6   5      288.21      270.84     22.78 o
  10   6   5       70.75       53.44     13.67 o
  12   6   5       19.10       25.40     12.84 o
  14   6   5      302.77      303.60     21.97 o
  16   6   5       92.79      120.51     17.17 o
  18   6   5        7.18       -4.25     13.97 o
  20   6   5       21.15        1.06     19.25 o
  22   6   5        6.46      -31.15     20.77 o
  24   6   5        6.84       41.40     36.40 o
  26   6   5        9.22       27.00     36.78 o
  28   6   5       67.47       48.06     41.77 o
 -33   7   5       40.16       29.74     35.91 o
 -31   7   5       13.15        9.83     29.37 o
 -29   7   5        1.64      -16.70     26.39 o
 -27   7   5        0.93        2.54     25.19 o
 -25   7   5       10.70      -34.51     23.01 o
 -23   7   5      480.66      622.19     49.83 o
 -21   7   5      219.19      290.53     36.25 o
 -19   7   5      508.17      496.63     42.47 o
 -17   7   5       18.87       33.80     22.67 o
 -15   7   5       33.44       52.75     17.40 o
 -13   7   5     1729.57     1774.43     46.00 o
 -11   7   5      199.93      239.74     20.87 o
  -9   7   5      555.97      563.24     29.30 o
  -7   7   5       25.89       16.88     12.10 o
  -5   7   5       84.24       81.99     14.30 o
  -3   7   5      350.27      331.49     20.75 o
  -1   7   5      216.26      271.12     19.41 o
   1   7   5        1.08      -15.55     10.37 o
   3   7   5       74.61       79.63     14.69 o
   5   7   5      109.71       94.52     19.26 o
   7   7   5      134.98      140.77     17.68 o
   9   7   5      116.51      129.11     18.11 o
  11   7   5      234.95      256.69     23.65 o
  13   7   5        3.50       -8.41     14.03 o
  15   7   5       62.95       31.01     15.04 o
  17   7   5        0.41        6.79     14.55 o
  19   7   5        5.71      -19.19     15.47 o
  21   7   5       28.98       -4.54     25.63 o
  23   7   5        2.09      -15.05     31.33 o
  25   7   5       13.88       39.56     38.91 o
  27   7   5       15.98      -37.64     36.06 o
 -30   8   5       10.37      -34.87     28.13 o
 -28   8   5        0.11      -34.88     27.78 o
 -26   8   5       27.48      -12.03     26.57 o
 -24   8   5       53.90       34.21     27.83 o
 -22   8   5      167.31      148.45     33.03 o
 -20   8   5      216.88      181.47     33.13 o
 -18   8   5        0.01      -29.64     19.76 o
 -16   8   5      477.42      573.50     39.24 o
 -14   8   5      109.86      181.09     22.50 o
 -12   8   5      277.13      307.64     24.19 o
 -10   8   5       21.47       21.67     18.88 o
  -8   8   5      330.79      402.18     25.70 o
  -6   8   5       15.56        8.64     13.25 o
  -4   8   5      494.52      460.73     26.78 o
  -2   8   5      302.99      321.95     23.50 o
   0   8   5        3.62      -10.71     12.68 o
   2   8   5        0.76       -0.74     13.39 o
   4   8   5       29.28       39.64     14.69 o
   6   8   5      163.27      182.72     20.15 o
   8   8   5      169.11      157.20     20.13 o
  10   8   5       14.18       17.71     15.10 o
  12   8   5      548.24      671.11     35.25 o
  14   8   5      195.97      191.22     25.84 o
  16   8   5       44.89       23.48     17.89 o
  18   8   5        6.60      -11.99     18.75 o
  20   8   5        0.55       15.28     26.54 o
  22   8   5        0.10      -13.53     28.49 o
  24   8   5        2.96      -26.09     30.89 o
  26   8   5        0.80        2.51     36.96 o
 -29   9   5       22.58      -12.38     29.04 o
 -27   9   5       37.01       35.25     39.59 o
 -25   9   5       20.49       41.71     30.80 o
 -23   9   5       27.05       17.16     27.97 o
 -21   9   5      180.52      164.78     33.14 o
 -19   9   5        1.74       -3.27     21.25 o
 -17   9   5        0.20      -26.44     20.68 o
 -15   9   5      210.36      156.99     23.19 o
 -13   9   5       35.10       40.77     18.40 o
 -11   9   5       75.88       58.12     19.30 o
  -9   9   5      141.01      136.43     32.73 o
  -7   9   5       48.40       36.29     16.29 o
  -5   9   5        3.53       -4.38     13.82 o
  -3   9   5        1.34       -7.26     14.30 o
  -1   9   5      210.48      210.50     22.49 o
   1   9   5       21.95       -1.58     14.45 o
   3   9   5       41.10       46.35     16.05 o
   5   9   5        0.10      -17.01     14.64 o
   7   9   5      466.47      580.39     33.55 o
   9   9   5       71.69       95.64     21.49 o
  11   9   5        3.72      -14.44     16.72 o
  13   9   5        0.26        6.40     18.35 o
  15   9   5        5.37       -4.47     17.69 o
  17   9   5       13.05       -4.23     19.53 o
  19   9   5      102.02      116.10     26.63 o
  21   9   5        1.25        2.86     21.68 o
  23   9   5        7.24       28.62     35.40 o
 -26  10   5       20.10      -32.45     41.59 o
 -24  10   5        3.19      -38.06     32.78 o
 -22  10   5        0.70      -33.45     25.43 o
 -20  10   5       18.88       24.57     27.99 o
 -18  10   5       49.27       56.00     28.74 o
 -16  10   5       86.69       65.35     24.58 o
 -14  10   5        5.00        4.87     20.81 o
 -12  10   5       14.93       49.82     22.13 o
 -10  10   5        0.49      -25.92     17.28 o
  -8  10   5       39.85       49.14     20.75 o
  -6  10   5        4.48        4.00     21.16 o
  -4  10   5        3.63       18.51     19.69 o
  -2  10   5       74.57       74.20     22.29 o
   0  10   5       54.58       29.16     19.99 o
   2  10   5       96.73       65.19     20.73 o
   4  10   5      189.03      183.25     25.79 o
   6  10   5       36.36       65.28     21.22 o
   8  10   5      137.91      116.83     28.06 o
  10  10   5      103.92       78.89     26.26 o
  12  10   5        5.71       24.71     18.74 o
  14  10   5        5.24       -2.65     21.00 o
  16  10   5       18.36       27.26     23.22 o
  18  10   5      102.61      129.86     30.25 o
  20  10   5        0.51       -3.34     21.59 o
  22  10   5       26.25       45.08     25.04 o
 -23  11   5        1.60        9.58     30.66 o
 -21  11   5       38.54       58.66     46.13 o
 -19  11   5        3.80       11.03     28.29 o
 -17  11   5        3.40      -15.93     38.30 o
 -15  11   5      166.22      198.55     36.07 o
 -13  11   5      114.80       93.80     27.72 o
 -11  11   5        2.97        8.38     25.96 o
  -9  11   5      130.51      108.67     25.67 o
  -7  11   5      177.54      159.70     26.81 o
  -5  11   5      531.19      527.91     38.50 o
  -3  11   5      128.54      135.46     28.49 o
  -1  11   5      391.50      395.26     35.20 o
   1  11   5       62.73      105.45     24.06 o
   3  11   5      244.85      268.25     30.80 o
   5  11   5       72.18       54.93     22.46 o
   7  11   5       70.25       57.40     21.30 o
   9  11   5       26.58       38.65     20.87 o
  11  11   5        0.04        6.79     21.22 o
  13  11   5        2.14       -6.73     20.88 o
  15  11   5        1.27       21.77     34.50 o
  17  11   5       10.10       23.27     26.33 o
  19  11   5        3.41        6.42     23.02 o
 -20  12   5       89.82       94.89     35.97 o
 -18  12   5        0.01      -38.25     28.22 o
 -16  12   5       24.45       45.57     31.95 o
 -14  12   5       36.00       25.46     29.23 o
 -12  12   5      113.77      132.31     53.62 o
 -10  12   5       31.92       85.04     38.02 o
  -8  12   5      207.99      251.18     44.86 o
  -6  12   5      121.66      106.70     29.89 o
  -4  12   5       18.88       32.71     22.31 o
  -2  12   5       23.25        1.36     23.94 o
   0  12   5       28.32       30.57     38.95 o
   2  12   5       22.32       18.64     34.99 o
   4  12   5        8.75       24.76     24.23 o
   6  12   5       25.73        9.88     22.74 o
   8  12   5        3.19       -2.03     23.78 o
  10  12   5        0.78      -25.52     21.19 o
  12  12   5        6.68       13.57     27.44 o
  14  12   5       15.31       56.61     25.68 o
 -15  13   5       55.00       20.04     33.61 o
 -13  13   5       25.79       28.35     39.97 o
 -11  13   5       46.62       -2.59     34.85 o
  -9  13   5       10.57       18.75     33.52 o
  -7  13   5        1.18      -41.86     27.90 o
  -5  13   5       11.77       39.40     35.46 o
  -3  13   5      120.48       65.92     36.63 o
  -1  13   5       15.01       15.20     24.67 o
   1  13   5        0.16        6.82     25.69 o
   3  13   5        1.64        3.41     23.76 o
   5  13   5        8.33        3.25     23.79 o
   7  13   5        4.23       46.48     27.20 o
   9  13   5        7.63        8.40     24.83 o
 -36   0   6      135.31       88.04     72.09 o
 -34   0   6        4.77      -13.40     56.13 o
 -32   0   6      592.61      705.81    109.76 o
 -30   0   6        4.57       14.67     51.03 o
 -28   0   6      137.07      112.13     36.02 o
 -26   0   6        1.64       36.76     27.57 o
 -24   0   6     2106.44     2111.61    118.15 o
 -22   0   6      111.03      111.19     25.40 o
 -20   0   6     3699.85     3842.85     92.47 o
 -18   0   6     4774.00     4799.87    102.55 o
 -16   0   6       10.57        9.59     17.06 o
 -14   0   6       91.34      108.86     21.17 o
 -12   0   6      536.75      546.99     55.96 o
 -10   0   6       94.65       64.37     26.45 o
  -8   0   6      155.04      187.51     26.55 o
  -6   0   6       12.94       47.30     19.62 o
  -4   0   6     1370.81     1492.78     60.08 o
  -2   0   6       23.76       33.43     20.72 o
   0   0   6       21.38       -1.10     20.79 o
   2   0   6       73.95       93.00     11.43 o
   4   0   6     2206.85     2217.70     64.60 o
   6   0   6      719.97      763.12     36.44 o
   8   0   6      474.46      435.52     41.35 o
  10   0   6      536.76      525.89     76.59 o
  12   0   6      944.80      752.10     88.75 o
  14   0   6     1516.14     1774.51    120.09 o
  16   0   6     3369.81     3565.50    170.82 o
  18   0   6      402.41      299.27     65.72 o
  20   0   6       12.53       -2.55     39.55 o
  22   0   6      171.73      198.41     61.88 o
  24   0   6        0.02       19.77     49.75 o
  26   0   6      190.31      170.34     63.80 o
  28   0   6        7.17       16.59     54.22 o
  30   0   6       86.00       92.50     58.05 o
 -35   1   6       15.29       -5.89     39.50 o
 -33   1   6       76.65      124.83     72.40 o
 -31   1   6       23.63        4.64     34.27 o
 -29   1   6       20.41      -13.40     25.42 o
 -27   1   6        1.29       -9.99     21.48 o
 -25   1   6      829.34      847.34     43.12 o
 -23   1   6      166.60      173.34     19.45 o
 -21   1   6      920.54      979.64     42.87 o
 -19   1   6     1588.67     1635.32     41.52 o
 -17   1   6      405.53      363.92     22.86 o
 -15   1   6       19.25       14.86     11.74 o
 -13   1   6      174.02      209.80     15.48 o
 -11   1   6      532.15      466.53     21.73 o
  -9   1   6       49.88       41.86     11.90 o
  -7   1   6     1465.45     1486.54     41.26 o
  -5   1   6     1620.73     1730.50     44.60 o
  -3   1   6      793.37      790.26     33.99 o
  -1   1   6        8.14        1.67     12.94 o
   1   1   6      640.69      577.28     23.60 o
   3   1   6      969.34      963.12     25.07 o
   5   1   6     1099.63     1032.77     33.60 o
   7   1   6       41.57       53.79     14.33 o
   9   1   6     1005.53     1019.73     50.11 o
  11   1   6      350.42      327.67     33.86 o
  13   1   6      884.15      772.59     56.31 o
  15   1   6     1467.01     1490.31     64.38 o
  17   1   6       53.29      107.30     36.66 o
  19   1   6      154.99      112.39     35.11 o
  21   1   6        3.58       10.94     35.40 o
  23   1   6       16.95       -5.10     29.77 o
  25   1   6      150.44      177.35     44.66 o
  27   1   6       83.21       91.85     49.12 o
  29   1   6       83.46       90.20     41.43 o
 -36   2   6        2.31      -17.13     53.26 o
 -34   2   6        6.87       45.89     47.12 o
 -32   2   6       27.11       61.25     33.32 o
 -30   2   6       45.51       16.21     25.41 o
 -28   2   6        6.69      -28.40     21.56 o
 -26   2   6      279.22      295.79     33.21 o
 -24   2   6      472.12      439.88     31.50 o
 -22   2   6      109.05      117.56     17.11 o
 -20   2   6      514.00      467.23     25.91 o
 -18   2   6      220.77      196.83     18.74 o
 -16   2   6        5.80       14.28     12.37 o
 -14   2   6      230.45      226.35     18.13 o
 -12   2   6       14.09        5.82      9.37 o
 -10   2   6       47.00       38.58     10.72 o
  -8   2   6     1294.98     1347.01     32.07 o
  -6   2   6       16.91       16.52     13.98 o
  -4   2   6      215.45      237.44     17.57 o
  -2   2   6      206.43      261.12     24.26 o
   0   2   6      267.53      280.62     14.64 o
   2   2   6      601.92      587.14     20.95 o
   4   2   6      514.64      490.25     22.30 o
   6   2   6       25.99       16.60     12.43 o
   8   2   6     3391.85     3266.04     68.18 o
  10   2   6        7.16        5.15     16.45 o
  12   2   6      181.81      165.70     30.18 o
  14   2   6       48.58       46.46     25.34 o
  16   2   6       51.47       41.92     31.32 o
  18   2   6       10.85       28.43     23.70 o
  20   2   6      584.80      548.99     69.24 o
  22   2   6      109.83      149.04     40.73 o
  24   2   6      119.35       78.35     39.21 o
  26   2   6       69.54       69.29     39.00 o
  28   2   6        0.19      -38.89     59.32 o
  30   2   6       14.13      -28.24     35.75 o
 -35   3   6        5.86       13.83     44.20 o
 -33   3   6        4.74       11.89     31.96 o
 -31   3   6        3.09      -38.53     25.69 o
 -29   3   6       18.09       -9.55     30.94 o
 -27   3   6        0.02      -31.33     20.89 o
 -25   3   6       47.86       71.57     25.15 o
 -23   3   6      134.70      136.01     27.46 o
 -21   3   6      220.87      185.79     21.89 o
 -19   3   6      673.48      686.56     58.38 o
 -17   3   6       16.23       16.12     14.45 o
 -15   3   6      610.12      596.06     30.64 o
 -13   3   6      271.57      260.35     21.22 o
 -11   3   6       31.26       46.71     18.14 o
  -9   3   6      412.76      535.17     51.28 o
  -7   3   6      195.19      234.92     19.11 o
  -5   3   6      456.29      458.68     25.70 o
  -3   3   6      155.83      175.55     23.81 o
  -1   3   6       26.01       28.01      9.87 o
   1   3   6      807.20      835.34     31.52 o
   3   3   6      209.76      253.32     20.47 o
   5   3   6      463.34      398.97     36.45 o
   7   3   6      504.30      483.85     42.64 o
   9   3   6        0.24      -11.69     15.04 o
  11   3   6      425.14      450.58     31.57 o
  13   3   6      632.12      590.51     66.00 o
  15   3   6       27.71       24.37     22.90 o
  17   3   6       25.40       10.53     23.30 o
  19   3   6       44.40       51.89     26.66 o
  21   3   6      100.17       42.84     41.18 o
  23   3   6      106.89       99.91     35.81 o
  25   3   6        0.06      -45.72     30.48 o
  27   3   6        0.63       32.27     37.40 o
  29   3   6        2.66       -5.74     51.67 o
 -34   4   6       52.74       -1.34     33.51 o
 -32   4   6        7.79      -17.46     34.96 o
 -30   4   6       10.34      -30.22     24.40 o
 -28   4   6       40.97       27.17     25.28 o
 -26   4   6      122.71       95.88     28.76 o
 -24   4   6      106.18      109.83     37.66 o
 -22   4   6     2117.19     2220.96     68.95 o
 -20   4   6        4.84       -0.47     19.95 o
 -18   4   6      188.08      192.63     27.38 o
 -16   4   6        4.45        2.43     17.75 o
 -14   4   6      712.96      722.19     40.74 o
 -12   4   6      285.19      291.33     27.91 o
 -10   4   6      291.54      324.44     28.38 o
  -8   4   6      163.20      173.30     22.44 o
  -6   4   6      316.98      301.98     31.59 o
  -4   4   6      222.45      267.38     24.83 o
  -2   4   6        0.40       -9.67     13.49 o
   0   4   6      422.64      399.11     31.04 o
   2   4   6        8.46       18.40     14.26 o
   4   4   6      885.57      883.82     37.81 o
   6   4   6      374.11      400.57     29.37 o
   8   4   6      147.04       88.00     19.32 o
  10   4   6      280.25      346.77     29.39 o
  12   4   6     1636.65     1563.90     54.00 o
  14   4   6       41.75       44.49     18.86 o
  16   4   6       78.98      106.83     35.40 o
  18   4   6        7.64      -29.18     21.75 o
  20   4   6       51.89       52.89     33.52 o
  22   4   6      126.56      155.91     34.89 o
  24   4   6       27.43       51.49     28.83 o
  26   4   6        4.81       -6.38     46.57 o
  28   4   6        2.45      -71.76     47.84 o
 -33   5   6        0.11       18.56     38.93 o
 -31   5   6       81.06       58.36     31.35 o
 -29   5   6      276.56      252.48     38.49 o
 -27   5   6      151.91      127.71     35.45 o
 -25   5   6        3.42      -11.14     23.27 o
 -23   5   6       79.39       91.33     28.13 o
 -21   5   6       34.03       31.30     22.09 o
 -19   5   6       68.85       77.01     24.29 o
 -17   5   6      330.38      349.55     34.00 o
 -15   5   6       26.02       -9.61     17.82 o
 -13   5   6      323.30      304.28     32.98 o
 -11   5   6      105.06      125.91     22.97 o
  -9   5   6       86.16       80.79     20.32 o
  -7   5   6      227.06      238.90     26.34 o
  -5   5   6       85.66       85.08     19.70 o
  -3   5   6      149.23      160.75     29.56 o
  -1   5   6       51.74       55.70     18.18 o
   1   5   6        0.99      -21.38     14.25 o
   3   5   6      438.30      433.70     33.67 o
   5   5   6      170.26      173.86     22.09 o
   7   5   6      303.13      333.14     30.44 o
   9   5   6      243.38      191.25     32.71 o
  11   5   6       79.47       75.21     19.85 o
  13   5   6      262.73      247.25     27.65 o
  15   5   6      440.95      340.49     31.13 o
  17   5   6       14.03       23.54     21.40 o
  19   5   6       90.33       81.71     30.08 o
  21   5   6       28.55        9.85     25.97 o
  23   5   6        0.02       42.62     37.66 o
  25   5   6       20.47       76.91     57.73 o
  27   5   6       47.01       75.37     45.68 o
 -32   6   6      233.64      374.39     47.21 o
 -30   6   6      120.78      136.36     36.30 o
 -28   6   6        0.05      -10.61     26.38 o
 -26   6   6        7.61       -0.40     26.32 o
 -24   6   6      149.80      118.82     35.64 o
 -22   6   6        5.17      -31.67     21.11 o
 -20   6   6      146.24      154.26     44.11 o
 -18   6   6     1259.10     1300.72     67.28 o
 -16   6   6      950.58      969.37     65.24 o
 -14   6   6       50.24       51.13     19.09 o
 -12   6   6       25.43       25.68     20.05 o
 -10   6   6      108.33      109.03     24.13 o
  -8   6   6      324.41      392.04     34.14 o
  -6   6   6      591.00      607.66     55.83 o
  -4   6   6       22.49       46.99     19.24 o
  -2   6   6      422.69      485.66     36.09 o
   0   6   6        0.20        9.93     16.50 o
   2   6   6       81.33       61.39     20.21 o
   4   6   6      568.57      481.28     37.34 o
   6   6   6      203.91      198.05     27.94 o
   8   6   6      102.15      130.17     25.16 o
  10   6   6       43.85       40.72     18.65 o
  12   6   6       30.06       29.50     18.52 o
  14   6   6      164.47      131.30     23.52 o
  16   6   6      450.62      499.20     36.48 o
  18   6   6       43.31       47.32     21.16 o
  20   6   6        3.44      -23.10     29.07 o
  22   6   6       25.92       45.92     37.82 o
  24   6   6        8.69       31.69     44.33 o
  26   6   6        2.31      -16.38     35.50 o
 -31   7   6       89.19       87.26     35.65 o
 -29   7   6       27.63      -13.18     28.82 o
 -27   7   6        1.00      -38.17     28.36 o
 -25   7   6      193.98      232.59     37.82 o
 -23   7   6        0.24        6.49     25.11 o
 -21   7   6      350.80      315.07     37.91 o
 -19   7   6      477.28      421.56     48.84 o
 -17   7   6       78.59       74.78     26.09 o
 -15   7   6      929.27      951.10     48.44 o
 -13   7   6      649.54      665.91     45.15 o
 -11   7   6       57.59       70.58     23.01 o
  -9   7   6      376.13      404.44     35.75 o
  -7   7   6     1232.57     1249.11     55.39 o
  -5   7   6      227.41      182.25     27.63 o
  -3   7   6     1389.49     1290.79     58.94 o
  -1   7   6      368.22      457.09     38.08 o
   1   7   6        0.01      -22.91     15.28 o
   3   7   6      124.09      103.78     25.29 o
   5   7   6       18.48       20.38     18.81 o
   7   7   6      471.42      484.85     47.99 o
   9   7   6      305.72      326.06     34.89 o
  11   7   6       79.70       89.29     24.53 o
  13   7   6       13.90       -6.87     21.54 o
  15   7   6      218.98      243.01     29.49 o
  17   7   6       41.55       42.85     24.84 o
  19   7   6       10.19      -25.67     23.29 o
  21   7   6        7.34        4.09     44.33 o
  23   7   6       10.50       68.16     45.61 o
  25   7   6        2.04      -35.03     37.95 o
 -28   8   6        5.99      -18.70     29.52 o
 -26   8   6       22.80       69.05     32.82 o
 -24   8   6       10.04      -27.19     24.25 o
 -22   8   6       28.15       -7.42     24.97 o
 -20   8   6        6.03       -6.61     22.36 o
 -18   8   6      279.12      289.37     38.32 o
 -16   8   6       42.23       41.71     22.25 o
 -14   8   6      154.24      164.37     31.79 o
 -12   8   6      120.67      151.13     31.05 o
 -10   8   6      129.22      168.61     29.47 o
  -8   8   6      648.93      706.38     47.82 o
  -6   8   6      533.77      470.41     39.25 o
  -4   8   6      452.20      544.52     41.55 o
  -2   8   6      795.35      851.91     50.39 o
   0   8   6      103.66       93.39     24.64 o
   2   8   6       53.97       75.14     22.70 o
   4   8   6      126.64       98.81     43.72 o
   6   8   6      118.42       91.08     24.89 o
   8   8   6      956.40      891.28     54.48 o
  10   8   6       16.26       53.31     22.60 o
  12   8   6      239.04      183.59     30.85 o
  14   8   6        6.88      -28.66     19.11 o
  16   8   6        0.78        2.16     23.11 o
  18   8   6       13.08       12.59     22.43 o
  20   8   6       88.13      127.85     31.18 o
  22   8   6        1.59       42.62     35.40 o
 -27   9   6       48.38       24.31     33.53 o
 -25   9   6        2.05      -28.42     26.92 o
 -23   9   6        5.97       -2.11     28.85 o
 -21   9   6       39.57       45.32     28.73 o
 -19   9   6       67.32       60.00     29.65 o
 -17   9   6        7.94       26.11     26.62 o
 -15   9   6      106.18      100.64     29.82 o
 -13   9   6        9.22       24.68     24.18 o
 -11   9   6      263.86      269.14     35.02 o
  -9   9   6       84.44       81.96     26.30 o
  -7   9   6      694.84      693.33     48.58 o
  -5   9   6       79.67      100.63     27.24 o
  -3   9   6      793.64      787.44     50.71 o
  -1   9   6       42.67       53.75     22.97 o
   1   9   6      162.79      148.78     28.41 o
   3   9   6       54.47       91.86     25.10 o
   5   9   6       26.57       24.66     27.07 o
   7   9   6       32.14      -26.24     18.50 o
   9   9   6      110.07       61.65     26.24 o
  11   9   6       15.03       13.56     20.69 o
  13   9   6        7.36        5.29     31.99 o
  15   9   6       26.86       41.84     24.97 o
  17   9   6        1.10      -21.04     21.09 o
  19   9   6       25.22       50.03     25.89 o
  21   9   6       13.89       59.86     35.72 o
 -24  10   6        7.17      -32.29     28.88 o
 -22  10   6       25.25       45.48     31.41 o
 -20  10   6       49.64       16.78     29.06 o
 -18  10   6       48.50       -4.98     27.53 o
 -16  10   6       31.49      -15.97     25.52 o
 -14  10   6        2.07      -25.39     20.81 o
 -12  10   6        0.39        3.82     23.39 o
 -10  10   6        0.24      -14.67     22.05 o
  -8  10   6       44.57       34.09     25.10 o
  -6  10   6      111.55      102.09     28.98 o
  -4  10   6       91.81       73.69     26.32 o
  -2  10   6       21.02       11.92     23.64 o
   0  10   6       85.18       92.15     26.67 o
   2  10   6       34.10       17.75     21.92 o
   4  10   6        0.01      -29.63     19.75 o
   6  10   6       43.62       21.96     23.71 o
   8  10   6       13.07       51.24     24.87 o
  10  10   6      109.57      122.96     28.67 o
  12  10   6        0.18      -27.12     20.99 o
  14  10   6        8.98       33.41     23.69 o
  16  10   6        2.63       28.60     24.40 o
  18  10   6        1.23       20.24     25.94 o
 -21  11   6       15.46        3.35     30.34 o
 -19  11   6        0.00      -11.60     27.99 o
 -17  11   6      217.07      206.85     40.16 o
 -15  11   6       24.29       -4.70     27.01 o
 -13  11   6       18.00      -10.26     25.41 o
 -11  11   6       80.84      191.40     43.00 o
  -9  11   6        1.94       -0.44     24.20 o
  -7  11   6      121.40      106.04     29.12 o
  -5  11   6       85.38       87.23     27.57 o
  -3  11   6        1.58       -5.27     22.59 o
  -1  11   6       57.33       65.13     27.53 o
   1  11   6       38.83       28.64     22.79 o
   3  11   6       26.00       45.52     24.43 o
   5  11   6        1.19      -17.95     22.39 o
   7  11   6        0.84       23.34     23.53 o
   9  11   6        3.74      -13.05     22.42 o
  11  11   6        8.36       10.71     25.08 o
  13  11   6        0.00        9.83     23.82 o
 -16  12   6        1.29       44.71     32.32 o
 -14  12   6        0.23      -31.58     33.79 o
 -12  12   6       16.67        7.88     42.90 o
 -10  12   6       16.55       18.47     33.01 o
  -8  12   6       12.40       15.04     34.77 o
  -6  12   6       16.53        3.19     36.46 o
  -4  12   6      208.62      293.24     39.60 o
  -2  12   6        0.35        4.16     23.73 o
   0  12   6      174.60      187.01     54.33 o
   2  12   6       15.33      -13.86     24.71 o
   4  12   6       22.00       26.45     25.37 o
   6  12   6        9.53       -9.23     22.88 o
   8  12   6       26.48       51.49     26.62 o
  -5  13   6       11.66        0.52     33.13 o
  -3  13   6       55.09       40.83     40.59 o
  -1  13   6        6.96       -4.38     24.86 o
 -33   1   7        7.36       -1.28     41.68 o
 -31   1   7      176.94      177.51     46.24 o
 -29   1   7        9.42      -20.61     31.54 o
 -27   1   7      160.34      138.70     49.83 o
 -25   1   7       63.42       51.01     22.82 o
 -23   1   7        0.60        7.22     14.89 o
 -21   1   7        7.37       23.02     15.64 o
 -19   1   7      137.16      109.53     18.11 o
 -17   1   7       29.64       18.33     13.83 o
 -15   1   7       71.72       56.60     14.65 o
 -13   1   7      518.47      491.01     25.22 o
 -11   1   7      860.17      804.53     41.51 o
  -9   1   7      273.26      302.00     32.90 o
  -7   1   7       20.25       24.53     15.04 o
  -5   1   7     1125.41      977.40     42.65 o
  -3   1   7      203.31      202.61     24.65 o
  -1   1   7     1948.40     1987.67     59.30 o
   1   1   7        0.65      -13.68     19.51 o
   3   1   7     2474.50     2342.69     64.51 o
   5   1   7      578.36      470.57     31.37 o
   7   1   7     3346.57     3510.06     90.23 o
   9   1   7       18.20       29.36     23.04 o
  11   1   7      596.52      481.88     43.59 o
  13   1   7       23.50       37.95     23.13 o
  15   1   7      257.11      289.97     49.60 o
  17   1   7        6.90      -38.49     46.88 o
  19   1   7       61.09       41.15     36.99 o
  21   1   7      128.20      195.53     46.46 o
  23   1   7       27.61        7.63     37.21 o
  25   1   7        4.53       45.05     41.50 o
 -32   2   7       35.13       18.86     38.91 o
 -30   2   7      147.78      138.45     37.02 o
 -28   2   7       15.12       -4.78     23.30 o
 -26   2   7      364.98      402.24     37.41 o
 -24   2   7        7.50       35.48     22.38 o
 -22   2   7      175.33      163.03     23.34 o
 -20   2   7       12.07      -19.38     12.92 o
 -18   2   7       74.47       57.63     15.96 o
 -16   2   7        5.75       15.72     13.93 o
 -14   2   7      502.55      526.67     26.52 o
 -12   2   7     2119.77     1994.03     44.68 o
 -10   2   7      618.90      659.52     31.33 o
  -8   2   7      333.61      329.64     31.23 o
  -6   2   7        3.40       -4.13     17.92 o
  -4   2   7        8.73       -7.87     18.08 o
  -2   2   7       14.83       22.76     19.28 o
   0   2   7       65.56       29.90     15.29 o
   2   2   7      304.80      273.15     24.26 o
   4   2   7     1206.27     1231.08     44.52 o
   6   2   7       23.15       27.78     21.28 o
   8   2   7      173.67      187.83     24.15 o
  10   2   7       58.39       42.51     20.71 o
  12   2   7       61.41       49.06     26.25 o
  14   2   7       40.68       30.47     24.77 o
  16   2   7       22.70        9.29     24.73 o
  18   2   7      129.75      167.53     43.08 o
  20   2   7      216.96      285.12    119.94 o
  22   2   7       92.03      112.82     40.30 o
  24   2   7        1.51       38.76     40.68 o
  26   2   7       10.37       36.35     40.93 o
 -33   3   7        0.11        2.90     40.46 o
 -31   3   7        1.39       34.51     39.23 o
 -29   3   7      113.41      110.11     30.58 o
 -27   3   7       10.39        0.76     23.60 o
 -25   3   7       13.01        2.50     34.71 o
 -23   3   7      139.83      117.85     28.77 o
 -21   3   7      485.93      512.74     39.60 o
 -19   3   7       60.54       57.09     17.92 o
 -17   3   7        3.17        8.55     15.79 o
 -15   3   7      929.17     1030.55     56.48 o
 -13   3   7     1452.47     1575.82     45.77 o
 -11   3   7      345.75      336.30     29.18 o
  -9   3   7       13.94        2.46     15.81 o
  -7   3   7        5.61       -3.20     15.21 o
  -5   3   7        0.77       -1.16     14.46 o
  -3   3   7      151.70      164.30     32.20 o
  -1   3   7      220.44      184.89     21.32 o
   1   3   7      217.87      194.89     22.16 o
   3   3   7       69.07       84.53     20.70 o
   5   3   7     1134.28     1092.56     44.19 o
   7   3   7      215.29      176.55     23.96 o
   9   3   7       10.52        8.22     16.98 o
  11   3   7      566.80      495.53     43.04 o
  13   3   7        0.79      -12.97     22.79 o
  15   3   7      394.28      366.94     42.30 o
  17   3   7        0.61      -23.96     23.71 o
  19   3   7      355.85      395.86     46.43 o
  21   3   7      191.19      202.77     40.62 o
  23   3   7        4.62       19.71     37.04 o
  25   3   7        0.32       -0.44     39.68 o
 -32   4   7        0.87      -19.74     31.42 o
 -30   4   7      235.03      253.89     37.31 o
 -28   4   7       61.12       79.38     29.23 o
 -26   4   7      431.88      434.56     42.29 o
 -24   4   7      121.39      138.05     29.72 o
 -22   4   7       67.77       99.33     26.64 o
 -20   4   7       77.15       78.27     23.80 o
 -18   4   7      661.76      582.38     40.57 o
 -16   4   7        4.22       22.59     18.90 o
 -14   4   7     1281.78     1338.02     46.53 o
 -12   4   7      520.90      528.62     37.72 o
 -10   4   7      215.49      189.96     26.35 o
  -8   4   7      523.54      520.72     36.21 o
  -6   4   7       22.82       -7.30     16.40 o
  -4   4   7       30.92       47.55     19.05 o
  -2   4   7      748.92      756.59     49.02 o
   0   4   7      216.21      135.15     23.89 o
   2   4   7      132.39      130.71     21.60 o
   4   4   7     1086.97      964.72     44.42 o
   6   4   7       48.00       52.52     17.61 o
   8   4   7       49.56       30.73     18.65 o
  10   4   7      122.40      179.49     25.73 o
  12   4   7       53.43       58.55     20.64 o
  14   4   7      102.74      102.99     25.75 o
  16   4   7      297.20      251.78     37.65 o
  18   4   7       57.20       43.34     28.00 o
  20   4   7      108.67      125.75     35.69 o
  22   4   7       42.19       73.27     32.82 o
  24   4   7       22.12        9.36     32.07 o
 -31   5   7      185.06      238.96     53.50 o
 -29   5   7       76.61      128.24     33.09 o
 -27   5   7      106.91      113.18     31.02 o
 -25   5   7      128.16      158.62     37.65 o
 -23   5   7       16.96       41.08     25.54 o
 -21   5   7      291.94      299.52     35.28 o
 -19   5   7      135.54      144.79     27.74 o
 -17   5   7     1089.86     1189.90    107.54 o
 -15   5   7      602.17      546.11     58.81 o
 -13   5   7      690.64      675.72     38.24 o
 -11   5   7       51.60       76.27     22.85 o
  -9   5   7      382.19      399.14     35.27 o
  -7   5   7      390.43      407.04     37.19 o
  -5   5   7      416.41      377.77     33.40 o
  -3   5   7      592.79      564.10     39.18 o
  -1   5   7     1455.82     1298.33     53.72 o
   1   5   7      118.19       86.91     23.07 o
   3   5   7     1391.56     1288.94     58.81 o
   5   5   7      264.40      330.40     68.13 o
   7   5   7      300.34      287.02     29.02 o
   9   5   7       39.89       50.28     19.15 o
  11   5   7        5.78        8.12     25.18 o
  13   5   7        9.29      -26.83     21.49 o
  15   5   7      185.53      161.13     27.44 o
  17   5   7      144.12      195.50     36.34 o
  19   5   7       29.07       81.34     34.09 o
  21   5   7       21.94       55.33     31.46 o
  23   5   7      107.69      118.44     50.23 o
 -30   6   7       22.35      -33.61     28.21 o
 -28   6   7       54.81       10.56     26.03 o
 -26   6   7        0.10      -18.49     25.41 o
 -24   6   7        1.65        8.47     25.31 o
 -22   6   7        0.76      -21.35     21.84 o
 -20   6   7      120.30      147.24     29.97 o
 -18   6   7      272.55      314.67     36.39 o
 -16   6   7       39.13       28.50     22.79 o
 -14   6   7      757.48      881.77     45.50 o
 -12   6   7        1.19      -14.66     19.74 o
 -10   6   7      133.46      103.05     25.16 o
  -8   6   7      468.18      447.88     38.15 o
  -6   6   7      188.99      201.56     29.77 o
  -4   6   7        8.74       -5.61     19.10 o
  -2   6   7      459.40      402.63     35.90 o
   0   6   7        0.97       19.36     19.85 o
   2   6   7      178.30      192.90     28.61 o
   4   6   7      252.84      263.46     32.10 o
   6   6   7       62.23       61.49     21.81 o
   8   6   7       29.75       17.63     24.95 o
  10   6   7       15.01       -0.28     18.52 o
  12   6   7       13.20       16.43     21.93 o
  14   6   7        0.02       70.89     22.82 o
  16   6   7       59.12      128.64     25.54 o
  18   6   7       25.41       62.89     26.99 o
  20   6   7        7.28        9.38     36.94 o
  22   6   7       28.43       61.41     87.71 o
 -27   7   7        0.14      -18.06     26.44 o
 -25   7   7        3.71       -2.16     26.92 o
 -23   7   7       75.00       84.67     31.03 o
 -21   7   7       52.51       17.84     26.57 o
 -19   7   7        0.07      -21.53     23.84 o
 -17   7   7       80.11       39.03     24.56 o
 -15   7   7        2.38        1.88     20.24 o
 -13   7   7       62.05       57.95     34.99 o
 -11   7   7      103.01      115.98     27.28 o
  -9   7   7       90.53       71.54     24.95 o
  -7   7   7        4.35        0.89     20.24 o
  -5   7   7        0.65      -16.25     18.73 o
  -3   7   7        1.44      -22.81     18.92 o
  -1   7   7      193.99      175.58     28.67 o
   1   7   7        9.28       -6.29     18.01 o
   3   7   7       24.09       35.76     21.68 o
   5   7   7      116.08      106.49     27.08 o
   7   7   7      352.50      339.44     37.13 o
   9   7   7       27.24       19.75     22.21 o
  11   7   7        7.66       17.66     21.82 o
  13   7   7       47.93       46.30     25.13 o
  15   7   7       67.91       64.68     25.33 o
  17   7   7       45.61       97.69     34.00 o
  19   7   7        0.00       10.75     27.21 o
  21   7   7        1.93      -49.64     33.10 o
 -26   8   7        0.02      -14.05     28.32 o
 -24   8   7       27.25       46.57     40.79 o
 -22   8   7       23.76       17.57     27.73 o
 -20   8   7        0.13       30.09     26.87 o
 -18   8   7       63.85       82.70     30.56 o
 -16   8   7       48.80       44.14     23.42 o
 -14   8   7      103.61      124.59     25.92 o
 -12   8   7       32.52       36.58     23.22 o
 -10   8   7        4.47       23.05     23.37 o
  -8   8   7        6.29       26.52     30.84 o
  -6   8   7       43.17       28.68     22.74 o
  -4   8   7        0.58       15.46     21.22 o
  -2   8   7        2.11        9.57     19.77 o
   0   8   7       10.87       35.15     22.73 o
   2   8   7        5.05       -1.75     20.87 o
   4   8   7       41.89       61.39     24.73 o
   6   8   7        3.51       15.18     21.79 o
   8   8   7       25.25       43.43     23.65 o
  10   8   7      197.06      199.77     41.92 o
  12   8   7       19.06       34.26     23.44 o
  14   8   7        0.11        3.87     24.42 o
  16   8   7        1.12       -5.21     22.39 o
  18   8   7       16.20       22.47     25.35 o
 -23   9   7        7.07       17.57     29.41 o
 -21   9   7        1.19      -28.06     26.33 o
 -19   9   7        8.83       50.11     33.51 o
 -17   9   7       22.78       28.32     26.44 o
 -15   9   7      164.15      137.78     28.67 o
 -13   9   7      140.35      157.86     51.47 o
 -11   9   7        0.24      -16.09     22.80 o
  -9   9   7        4.92        9.33     24.34 o
  -7   9   7        0.97        9.25     22.89 o
  -5   9   7       23.93       32.50     23.02 o
  -3   9   7        5.62      -10.88     21.30 o
  -1   9   7        6.68      -15.16     20.53 o
   1   9   7        0.65       15.50     21.45 o
   3   9   7       21.81       29.77     22.82 o
   5   9   7        5.69       22.75     27.53 o
   7   9   7       51.62       32.56     28.83 o
   9   9   7        0.53      -18.30     21.48 o
  11   9   7      135.71      111.51     43.92 o
  13   9   7        2.75        6.44     22.64 o
  15   9   7       64.80       40.25     27.18 o
 -20  10   7        8.18       -5.84     27.95 o
 -18  10   7       40.19       11.84     29.35 o
 -16  10   7        0.15        6.67     27.16 o
 -14  10   7      169.84      282.66     40.43 o
 -12  10   7       72.04       86.27     30.69 o
 -10  10   7       36.30       50.69     27.48 o
  -8  10   7       14.94       -0.21     22.58 o
  -6  10   7       44.50       20.50     24.84 o
  -4  10   7      133.87      135.38     33.52 o
  -2  10   7      118.69      115.04     30.56 o
   0  10   7        2.16       18.52     23.68 o
   2  10   7      164.89      208.54     34.75 o
   4  10   7       80.24       62.58     27.48 o
   6  10   7        0.01       95.87     36.79 o
   8  10   7        8.66       29.77     24.20 o
  10  10   7        4.69       11.78     23.44 o
  12  10   7        0.77       44.85     26.11 o
 -15  11   7       29.76      -12.00     28.28 o
 -13  11   7       57.79        9.34     38.20 o
 -11  11   7       16.88        1.98     32.75 o
  -9  11   7       43.55       54.40     28.82 o
  -7  11   7        0.16       -5.80     24.18 o
  -5  11   7        5.89       -4.51     24.83 o
  -3  11   7      145.41      104.95     30.56 o
  -1  11   7        4.10       14.04     24.50 o
   1  11   7        1.66       10.27     24.72 o
   3  11   7       58.92      108.96     30.62 o
   5  11   7       66.70       90.71     31.95 o
   7  11   7        8.25        0.89     38.70 o
 -30   0   8       53.28       61.24     58.69 o
 -28   0   8        0.05        0.00     49.75 o
 -26   0   8      113.89      135.24     63.16 o
 -24   0   8      171.41      192.87     43.69 o
 -22   0   8        0.15        1.44     23.59 o
 -20   0   8      409.42      450.61     42.41 o
 -18   0   8     1207.03     1103.76     73.34 o
 -16   0   8      274.64      236.92     45.30 o
 -14   0   8        0.87       -9.52     27.67 o
 -12   0   8       42.92       24.85     31.23 o
 -10   0   8       92.76       67.09     32.65 o
  -8   0   8      517.14      442.22     56.55 o
  -6   0   8       39.59       68.59     28.51 o
  -4   0   8      643.66      591.13     52.18 o
  -2   0   8      113.37      124.37     32.47 o
   0   0   8      118.00      163.15     43.30 o
   2   0   8      418.13      456.26     58.61 o
   4   0   8     1173.77     1279.58    129.62 o
   6   0   8      455.30      644.51     98.91 o
   8   0   8      352.48      275.64     74.02 o
  10   0   8      714.41      861.63    112.33 o
  12   0   8        0.16       -4.47     49.12 o
  14   0   8      581.00      520.10     92.53 o
  16   0   8      172.39      207.98     70.81 o
  18   0   8       18.64       40.83     58.05 o
  20   0   8        4.15        7.02     54.22 o
  22   0   8       40.26      131.41     70.17 o
 -31   1   8       60.07       48.66     45.45 o
 -29   1   8        0.29       76.78     43.06 o
 -27   1   8        2.99       16.10     30.96 o
 -25   1   8      328.75      414.36     45.11 o
 -23   1   8       23.00       11.39     25.12 o
 -21   1   8       49.30       32.24     18.87 o
 -19   1   8     1036.55     1170.95     42.07 o
 -17   1   8      292.03      263.04     26.54 o
 -15   1   8       59.55       60.22     22.94 o
 -13   1   8       31.28        9.26     22.10 o
 -11   1   8      663.80      589.92     42.87 o
  -9   1   8       63.50      113.61     23.36 o
  -7   1   8     1829.15     1719.86     65.36 o
  -5   1   8      519.98      506.13     40.92 o
  -3   1   8      129.87      114.69     25.00 o
  -1   1   8      141.07      108.53     27.47 o
   1   1   8      159.62      203.78     34.62 o
   3   1   8      170.55      204.91     41.20 o
   5   1   8     1758.76     1693.03     86.26 o
   7   1   8        3.09       47.03     24.74 o
   9   1   8      771.23      656.92     51.75 o
  11   1   8      341.30      345.47     56.47 o
  13   1   8      167.14      182.92     45.76 o
  15   1   8      232.41      336.85     64.44 o
  17   1   8       57.69       57.58     40.37 o
  19   1   8       13.09       -9.45     36.46 o
  21   1   8        2.43       -1.45     36.98 o
 -30   2   8       19.46       21.65     61.56 o
 -28   2   8       12.29      -22.92     30.51 o
 -26   2   8        2.31       14.26     22.20 o
 -24   2   8      153.30       98.80     27.38 o
 -22   2   8      174.59      183.81     28.79 o
 -20   2   8      109.14       74.29     20.92 o
 -18   2   8      769.83      775.74     39.41 o
 -16   2   8        0.26        8.50     18.46 o
 -14   2   8      560.54      550.88     50.96 o
 -12   2   8       13.60       -1.99     22.68 o
 -10   2   8      478.60      430.73     38.49 o
  -8   2   8       82.55      101.11     25.36 o
  -6   2   8     1451.42     1480.29     80.59 o
  -4   2   8      336.95      297.86     35.68 o
  -2   2   8      683.33      679.95     49.09 o
   0   2   8        0.48       -1.52     23.57 o
   2   2   8       59.76       72.30     32.81 o
   4   2   8      151.90      135.56     29.24 o
   6   2   8       67.55       89.67     28.03 o
   8   2   8       38.20       -2.40     20.49 o
  10   2   8      398.34      401.94     43.33 o
  12   2   8       70.75       89.31     31.79 o
  14   2   8       48.32       64.13     30.79 o
  16   2   8       15.41       56.97     40.57 o
  18   2   8       63.86      116.99     44.29 o
  20   2   8        1.16       66.51     48.48 o
  22   2   8        1.03      -19.11     38.51 o
 -29   3   8        0.16       14.82     31.17 o
 -27   3   8        2.59       14.87     25.23 o
 -25   3   8       86.78       89.58     33.79 o
 -23   3   8      189.42      192.12     31.12 o
 -21   3   8       28.36       16.32     22.31 o
 -19   3   8       86.57       63.32     23.38 o
 -17   3   8       12.73      139.35     73.74 o
 -15   3   8      155.64      157.12     39.14 o
 -13   3   8       37.90       38.40     23.54 o
 -11   3   8       94.92      153.26     34.45 o
  -9   3   8       79.78       87.09     30.57 o
  -7   3   8       83.17       60.41     30.18 o
  -5   3   8       48.25       35.99     27.43 o
  -3   3   8       89.21       91.52     32.55 o
  -1   3   8       47.77        5.94     22.52 o
   1   3   8       42.55       27.06     24.86 o
   3   3   8      109.29       52.35     24.00 o
   5   3   8       35.53       30.58     23.41 o
   7   3   8        2.07      -22.49     16.71 o
   9   3   8       91.14       94.64     23.66 o
  11   3   8      536.15      606.53     47.26 o
  13   3   8        8.03        1.33     26.52 o
  15   3   8       54.62       46.25     44.73 o
  17   3   8        3.01      -19.79     31.13 o
  19   3   8       10.65       22.28     31.08 o
  21   3   8       20.69        5.61     67.94 o
 -28   4   8       17.16       24.34     27.25 o
 -26   4   8       84.36      144.04     36.28 o
 -24   4   8      102.68      116.49     28.24 o
 -22   4   8       21.64       29.22     25.30 o
 -20   4   8      313.28      428.76     39.55 o
 -18   4   8      398.86      379.12     36.53 o
 -16   4   8      324.29      273.34     40.71 o
 -14   4   8        1.05        3.61     21.97 o
 -12   4   8       16.74      -34.21     22.80 o
 -10   4   8      167.56      133.00     34.45 o
  -8   4   8      314.21      351.58     60.01 o
  -6   4   8      730.05      813.34     64.32 o
  -4   4   8       94.01      110.24     34.96 o
  -2   4   8      466.13      410.16     49.42 o
   0   4   8      200.68      186.42     38.55 o
   2   4   8      390.03      373.91     40.97 o
   4   4   8        6.96        9.56     22.89 o
   6   4   8       38.33       23.51     19.14 o
   8   4   8        2.71       25.23     19.47 o
  10   4   8      325.36      301.74     32.92 o
  12   4   8       27.77       45.08     24.90 o
  14   4   8       50.42      123.17     33.96 o
  16   4   8       47.74       20.63     30.77 o
  18   4   8       34.30       29.46     32.90 o
  20   4   8       82.30       75.90     35.71 o
 -27   5   8        1.03        0.90     26.40 o
 -25   5   8        4.40        8.48     23.68 o
 -23   5   8        3.03        4.19     23.25 o
 -21   5   8       99.00       89.05     27.47 o
 -19   5   8       71.79       89.46     26.42 o
 -17   5   8       14.05       53.05     23.24 o
 -15   5   8      276.65      259.19     35.73 o
 -13   5   8        8.89       56.09     38.45 o
 -11   5   8       17.44       -3.06     25.17 o
  -9   5   8      359.43      245.38     42.23 o
  -7   5   8     1030.22     1035.83     71.87 o
  -5   5   8      172.51      262.15     41.78 o
  -3   5   8       47.67       45.45     30.71 o
  -1   5   8       62.28       -3.14     25.62 o
   1   5   8       16.33        3.93     27.91 o
   3   5   8       10.73        7.16     20.97 o
   5   5   8       73.46      106.64     32.10 o
   7   5   8        2.51       -7.91     20.18 o
   9   5   8        0.02        1.62     19.88 o
  11   5   8        0.09      -27.26     18.18 o
  13   5   8        0.42       -4.20     20.86 o
  15   5   8        0.04       38.07     25.53 o
  17   5   8        7.48       12.14     30.58 o
  19   5   8       95.61       96.98     37.31 o
 -26   6   8        2.37       -3.69     25.90 o
 -24   6   8       45.65       27.36     40.14 o
 -22   6   8      103.61       90.41     29.97 o
 -20   6   8       37.72       62.90     26.74 o
 -18   6   8       29.05      -10.85     23.16 o
 -16   6   8        0.17      -27.18     20.57 o
 -14   6   8      490.12      628.98     41.37 o
 -12   6   8       60.81       55.31     26.05 o
 -10   6   8       47.63       40.45     23.32 o
  -8   6   8      648.08      676.53     46.85 o
  -6   6   8      358.91      349.03     48.73 o
  -4   6   8        3.81       19.20     25.80 o
  -2   6   8        0.37      -15.48     20.49 o
   0   6   8       56.74       59.93     24.10 o
   2   6   8        8.51        1.15     21.69 o
   4   6   8        8.26        2.09     24.49 o
   6   6   8        1.04        0.38     21.37 o
   8   6   8        0.79       -9.21     21.72 o
  10   6   8       58.45       62.75     23.83 o
  12   6   8      123.48      141.15     27.29 o
  14   6   8      100.46      130.84     29.17 o
  16   6   8        1.91       32.21     26.12 o
 -23   7   8      150.79      183.00     36.95 o
 -21   7   8        9.24        7.34     54.14 o
 -19   7   8      166.74       96.22     30.70 o
 -17   7   8       52.50       34.00     26.54 o
 -15   7   8       73.01       62.05     28.66 o
 -13   7   8      105.02      141.48     30.98 o
 -11   7   8       30.00       39.70     24.78 o
  -9   7   8      191.85      233.39     33.92 o
  -7   7   8     1129.09     1206.77     63.62 o
  -5   7   8       78.02       57.75     27.21 o
  -3   7   8      344.85      466.76     42.83 o
  -1   7   8      220.14      164.93     35.61 o
   1   7   8        5.21        7.00     21.23 o
   3   7   8       31.48       27.65     22.82 o
   5   7   8       32.89       58.98     25.40 o
   7   7   8       11.51        5.60     23.66 o
   9   7   8       19.83       37.97     23.85 o
  11   7   8      294.12      338.03     41.66 o
  13   7   8        2.22       28.67     26.63 o
  15   7   8       64.84       62.68     27.42 o
 -20   8   8       17.43        7.55     27.07 o
 -18   8   8       29.29       43.41     27.15 o
 -16   8   8       15.13      -11.75     38.32 o
 -14   8   8       73.65       82.30     25.62 o
 -12   8   8      163.52      150.72     32.28 o
 -10   8   8        1.19       -2.23     24.21 o
  -8   8   8      459.90      521.28     47.38 o
  -6   8   8      201.32      200.47     34.53 o
  -4   8   8       84.91      131.73     31.48 o
  -2   8   8      340.00      412.13     46.43 o
   0   8   8      222.95      219.73     34.56 o
   2   8   8       64.45       56.42     27.70 o
   4   8   8        4.26       50.05     24.03 o
   6   8   8        5.58        3.88     22.87 o
   8   8   8       13.42       48.85     27.01 o
  10   8   8       38.93       31.97     27.33 o
  12   8   8      118.21       81.84     51.38 o
 -17   9   8       26.75       49.98     30.54 o
 -15   9   8       12.73       26.74     31.06 o
 -13   9   8       11.11       -5.65     24.24 o
 -11   9   8        5.16       33.34     27.95 o
  -9   9   8       14.00       33.04     57.23 o
  -7   9   8       13.34      -10.46     25.50 o
  -5   9   8        3.92      -24.06     22.81 o
  -3   9   8        5.20        2.84     23.05 o
  -1   9   8      268.91      301.89     42.64 o
   1   9   8       39.63       18.61     25.87 o
   3   9   8       38.30       68.14     28.10 o
   5   9   8        1.91       18.24     25.33 o
   7   9   8        1.47      -26.80     22.14 o
   9   9   8        2.08      -16.95     24.40 o
 -12  10   8       27.22       14.81     29.43 o
 -10  10   8       31.79       67.77     30.21 o
  -8  10   8       53.22       89.21     32.59 o
  -6  10   8       33.40       85.90     31.20 o
  -4  10   8       65.46       63.22     28.35 o
  -2  10   8      104.62      156.27     33.03 o
   0  10   8       15.34       17.56     24.98 o
   2  10   8      102.42      107.23     36.55 o
 -25   1   9        9.35       28.70     49.12 o
 -23   1   9       48.51        8.93     47.20 o
 -21   1   9        7.13      -13.81     25.68 o
 -19   1   9       43.03       29.11     23.78 o
 -17   1   9       29.22       23.10     23.56 o
 -15   1   9       56.67       56.66     24.13 o
 -13   1   9      249.54      248.81     41.26 o
 -11   1   9      351.99      293.66     86.36 o
  -9   1   9       16.86       26.35     31.95 o
  -7   1   9        0.98       29.69     24.21 o
  -5   1   9        0.71      -18.69     24.96 o
  -3   1   9       12.59       41.35     25.12 o
  -1   1   9      154.33      147.96     34.24 o
   1   1   9       23.01      -16.02     27.96 o
   3   1   9       88.96       85.53     39.41 o
   5   1   9       68.75      152.56     46.45 o
   7   1   9        0.02       30.21     42.17 o
   9   1   9      182.49      222.97     53.23 o
  11   1   9       20.78       46.43     42.33 o
  13   1   9        0.13       33.68     43.69 o
  15   1   9        0.02        6.82     43.38 o
  17   1   9        0.17      -21.44     50.39 o
 -26   2   9       48.61      147.99     59.33 o
 -24   2   9       18.94       43.40     44.33 o
 -22   2   9       28.94       86.35     60.60 o
 -20   2   9       67.72       76.32     38.86 o
 -18   2   9        1.67      -24.15     25.55 o
 -16   2   9       34.94       47.08     36.41 o
 -14   2   9       54.09       53.42     31.40 o
 -12   2   9      497.44      466.86     81.28 o
 -10   2   9       35.92      -17.73     27.04 o
  -8   2   9       24.86       22.00     29.08 o
  -6   2   9       18.97       49.37     29.46 o
  -4   2   9       59.48       42.92     26.97 o
  -2   2   9      141.92      130.00     32.86 o
   0   2   9      559.10      579.77     49.76 o
   2   2   9        0.05       24.62     26.88 o
   4   2   9       84.99      127.95     32.90 o
   6   2   9       28.47       -2.96     34.23 o
   8   2   9      133.12       53.57     89.95 o
  10   2   9       19.41       18.39     41.38 o
  12   2   9       56.45       38.43     41.23 o
  14   2   9        8.35       95.36     48.26 o
  16   2   9        3.57       65.13     45.61 o
 -25   3   9        0.14       -0.20     40.14 o
 -23   3   9        0.01      -37.92     34.13 o
 -21   3   9       98.52       68.46     43.28 o
 -19   3   9      128.56      203.50     50.71 o
 -17   3   9      234.46      295.70     71.14 o
 -15   3   9      126.38      253.36     52.23 o
 -13   3   9      664.70      553.03     71.16 o
 -11   3   9       81.53       42.22     30.80 o
  -9   3   9      194.49      160.59     38.49 o
  -7   3   9      175.80      192.66     41.08 o
  -5   3   9       65.11       35.50     32.62 o
  -3   3   9       60.38       28.67     57.60 o
  -1   3   9     1017.84     1055.60     71.78 o
   1   3   9      499.77      552.32     49.45 o
   3   3   9      145.79      141.59     32.52 o
   5   3   9       58.91      120.05     32.77 o
   7   3   9       74.47       96.78     33.14 o
   9   3   9        7.02       17.63     31.14 o
  11   3   9        0.35       32.72     40.02 o
  13   3   9       46.11       89.45     44.68 o
  15   3   9       17.44      145.16     66.66 o
 -24   4   9       69.35      121.82     50.30 o
 -22   4   9        2.44       14.64     37.21 o
 -20   4   9       13.51      -43.64     29.09 o
 -18   4   9      108.22       24.88     53.59 o
 -16   4   9       53.37       77.04     52.95 o
 -14   4   9        8.39      -14.24     36.53 o
 -12   4   9      615.12      634.88     62.60 o
 -10   4   9      122.26      127.94     37.94 o
  -8   4   9      121.56      169.24     39.88 o
  -6   4   9        0.31       10.83     31.08 o
  -4   4   9        0.59       14.45     30.77 o
  -2   4   9       58.70       85.34     49.80 o
   0   4   9      525.94      564.47     68.35 o
   2   4   9       51.13       80.13     45.95 o
   4   4   9      101.15       51.07     28.88 o
   6   4   9       64.97       44.36     27.39 o
   8   4   9        0.63       33.58     26.95 o
  10   4   9       75.29       76.41     37.27 o
  12   4   9      162.19      206.92     51.87 o
  14   4   9        2.74       -0.70     42.86 o
 -21   5   9        2.10       35.92     40.77 o
 -19   5   9      109.87       71.37     43.66 o
 -17   5   9        0.36        6.72     40.68 o
 -15   5   9       52.99       39.24     41.77 o
 -13   5   9        4.32       -6.21     32.48 o
 -11   5   9      469.49      476.83     56.83 o
  -9   5   9       25.37        0.96     31.90 o
  -7   5   9       25.79       13.24     31.98 o
  -5   5   9        6.41       -4.04     31.56 o
  -3   5   9        0.10       18.12     31.12 o
  -1   5   9       81.93      185.94     42.27 o
   1   5   9       87.39       99.50     37.88 o
   3   5   9       73.00       73.17     32.93 o
   5   5   9       62.26       83.92     50.15 o
   7   5   9        5.52       13.65     24.05 o
   9   5   9       79.58       71.21     30.63 o
  11   5   9      112.17      105.31     31.82 o
  13   5   9       36.24       62.02     37.17 o
 -20   6   9      112.72       59.85     45.32 o
 -18   6   9       76.54      100.52     48.11 o
 -16   6   9       44.41        2.10     42.62 o
 -14   6   9        4.37      -43.17     28.78 o
 -12   6   9        1.02        2.58     32.14 o
 -10   6   9        0.00        5.67     31.86 o
  -8   6   9        2.37      -42.01     29.96 o
  -6   6   9        3.24      -18.41     29.64 o
  -4   6   9        1.66       -9.91     28.71 o
  -2   6   9       11.46       39.94     32.42 o
   0   6   9       28.49       55.27     35.00 o
   2   6   9        2.18        1.13     29.66 o
   4   6   9      114.27      138.56     38.66 o
   6   6   9       20.68       30.03     31.21 o
   8   6   9       31.04       67.53     35.58 o
  10   6   9        6.43      -40.83     27.43 o
 -17   7   9        0.23       15.49     43.84 o
 -15   7   9        0.07      -18.76     46.07 o
 -13   7   9        1.59       43.91     34.75 o
 -11   7   9        6.32      -10.24     33.54 o
  -9   7   9        7.58       -8.68     28.78 o
  -7   7   9        0.29      -11.97     32.07 o
  -5   7   9        0.01        8.36     33.05 o
  -3   7   9       84.10       76.11     38.56 o
  -1   7   9        4.79        8.18     36.86 o
   1   7   9        8.12       53.75     34.05 o
   3   7   9       91.28       76.36     35.48 o
   5   7   9       66.85       97.05     49.15 o
   7   7   9        1.05       -7.32     30.84 o
 -12   8   9       17.06      -16.65     32.13 o
 -10   8   9       36.38       26.96     34.91 o
  -8   8   9       27.48       39.67     38.67 o
  -6   8   9        0.57      -12.88     32.25 o
  -4   8   9       24.55       45.64     37.46 o
  -2   8   9       68.44       62.55     37.15 o
   0   8   9        4.55        7.95     32.85 o
   2   8   9       25.73       -7.06     31.88 o
 -20   0  10       56.72       70.17     59.96 o
 -18   0  10        2.19        1.26     43.70 o
 -16   0  10       78.56       57.76     52.95 o
 -14   0  10       40.76       32.10     39.45 o
 -12   0  10      120.03      118.22     44.78 o
 -10   0  10       57.61       66.07     53.27 o
  -8   0  10        1.22       40.19     54.22 o
  -6   0  10       84.63       85.44     45.76 o
  -4   0  10      336.65      355.73     74.33 o
  -2   0  10        1.43      -46.57     54.86 o
   0   0  10       80.77       52.31     56.77 o
   2   0  10      210.37      176.08     79.11 o
   4   0  10      175.81      174.16     74.00 o
   6   0  10        1.81      135.23     79.10 o
   8   0  10        3.87        8.93     54.22 o
 -19   1  10       30.77       18.14     30.87 o
 -17   1  10       47.46       61.14     38.77 o
 -15   1  10       74.12       52.36     31.44 o
 -13   1  10        3.92       15.53     29.57 o
 -11   1  10      181.06      199.58     41.26 o
  -9   1  10        0.25       19.41     32.31 o
  -7   1  10       42.21        6.39     32.49 o
  -5   1  10      241.36      223.57     45.50 o
  -3   1  10       43.03       38.78     32.76 o
  -1   1  10       15.17       54.65     35.87 o
   1   1  10       92.15      114.57     37.80 o
   3   1  10      118.60       81.91     60.92 o
   5   1  10       13.75       29.89     81.01 o
   7   1  10        2.07       10.04     44.20 o
   9   1  10        9.39       57.61     47.34 o
 -18   2  10       29.46       32.41     42.82 o
 -16   2  10        2.51      -28.60     37.86 o
 -14   2  10        5.18       34.00     73.36 o
 -12   2  10        2.13      -12.46     39.50 o
 -10   2  10       84.15       86.42     37.63 o
  -8   2  10        2.95        7.90     30.65 o
  -6   2  10      173.20      142.94     50.68 o
  -4   2  10       72.94       81.76     43.73 o
  -2   2  10        8.82      -10.02     27.74 o
   0   2  10       12.67        5.92     33.70 o
   2   2  10        0.53       60.77     37.34 o
   4   2  10        2.60       20.65     34.07 o
   6   2  10       27.58       84.21     49.61 o
   8   2  10        0.05      -46.35     42.08 o
 -17   3  10       29.10       90.47     53.26 o
 -15   3  10        8.03      -15.67     36.76 o
 -13   3  10        4.88       12.95     39.45 o
 -11   3  10       57.73       -0.64     34.23 o
  -9   3  10      122.07      135.41     40.56 o
  -7   3  10       97.51      134.79     47.11 o
  -5   3  10       91.60       59.30     36.98 o
  -3   3  10        0.05        1.50     31.63 o
  -1   3  10       15.39       24.01     35.57 o
   1   3  10        0.03       33.46     29.25 o
   3   3  10       24.93       33.00     29.89 o
   5   3  10       21.13       34.75     38.15 o
   7   3  10        1.76       37.59     38.07 o
 -14   4  10        9.84       45.05     44.84 o
 -12   4  10        7.19      -19.31     45.45 o
 -10   4  10      201.27      134.83     42.81 o
  -8   4  10       70.48      136.51     41.41 o
  -6   4  10       24.50       -0.10     39.07 o
  -4   4  10       48.69      116.28     38.96 o
  -2   4  10        8.94       46.91     34.47 o
   0   4  10       87.06      136.49     42.83 o
   2   4  10       16.76       -6.61     33.30 o
   4   4  10       48.84       27.45     31.28 o
 -11   5  10       10.41        0.26     56.29 o
  -9   5  10      165.32       85.29     42.15 o
  -7   5  10       24.12       32.31     36.14 o
  -5   5  10        0.35       25.43     37.60 o
  -3   5  10       10.34      -10.49     32.35 o
  -1   5  10       13.43        1.28     31.57 o
   1   5  10       57.67       57.13     37.64 o
 
